# Supplementary material for: Effectiveness of Neural Mobilisation on Pain Intensity, Functional Status, and Physical Performance in Adults with Musculoskeletal Pain – A Systematic Review with Meta-Analysis
Source: Clin Rehabil. 2023 Nov 21;38(2):145–83. doi: 10.1177/02692155231215216 (PMC10725147; doi:10.1177/02692155231215216)
Supplement: sj-xlsx-4-cre-10.1177_02692155231215216 - Supplemental material for Effectiveness of Neural Mobilisation on Pain Intensity, Functional Status, and Physical Performance in Adults with Musculoskeletal Pain – A Systematic Review with Meta-Analysis [file sj-xlsx-4-cre-10.1177_02692155231215216.xlsx]

## Sheet: Reports excluded with reasons
			Inclusion / exclusion criteria
Supplemental File 4 Reports excluded with reasons			CRITERION 1 (P) - Adults and older adults (18 years and older), with any musculoskeletal pain condition in any time course: acute (< 6 weeks), sub-acute (< 3 months) or chronic (> 3 months). Studies involving participants with nerve-related pain, clinical signs or a diagnosis of tumor / cancer, infection diseases, severe depression or other psychiatric disorders, postsurgical pain, and other syst…	CRITERION 2 (I) - Eligible studies will have to include any form of neural mobilization (NM) techniques (i.e., sliding or tensioning performed actively or passively) as a treatment modality administered either as a standalone intervention or in combination with other treatment modalities (e.g., exercise, electrotherapy, education).	CRITERION 3 (C) - Multiple comparisons will be considered. Studies that compare Neural Mobilization (NM) against a control condition (no intervention or placebo) or any intervention (including pharmacological and surgical interventions) will be considered. Also, trials comparing one NM technique with another will be included.	CRITERION 4 (O) - The main outcomes of interest will be pain intensity (e.g., Visual Analogue Scale [VAS] or Numeric Pain Rating Scale [NPRS]), physical performance (e.g., flexibility, balance, and muscular strength) measured by performance tests, and/or perceived functioning measured by self-reported questionnaires.	CRITERION 5 (S) Study design - randomized controlled human trials (RCTs). Case series, and case reports will be excluded.
Authors	Year	Title
Anwar et al.	2023	Comparative Effects of Mulligan Straight Leg Raise Technique Versus Slump Stretching on Pain, Disability and Hip Range of Motion in Patients With Chronic Low Back Pain					(clinical trial register without results) https://clinicaltrials.gov/ct2/show/NCT05779891
Mehta et al.	2023	Effects of Percutaneous Electrical Nerve Stimulation versus Neurodynamic Mobilization in management of Sciatica					(clinical trial register without results) https://trialsearch.who.int/Trial2.aspx?TrialID=CTRI/2022/12/047885
Raksuda et al.	2023	The effectiveness of traditional Chinese medicine integrates with slump stretching on chronic non-specific low back pain symptoms among tea plantation farmer in Chiang Rai					(clinical trial register without results) https://trialsearch.who.int/Trial2.aspx?TrialID=TCTR20221222006
Sánchez et al.	2023	Specific Neurodynamic Exercises on Disability and Neck Pain in Old Women					(clinical trial register without results) https://clinicaltrials.gov/ct2/show/NCT05596019
Güngör et al.	2022	Radial Nerve Mobilization in Hand Thumb Osteoarthritis Patients					(clinical trial register without results) https://clinicaltrials.gov/ct2/show/NCT05650970
Kim et al.	2021	Effects of transcutaneous electrical nerve stimulation and instrument-assisted soft tissue mobilization combined treatment on chronic low back pain: A randomized controlled trial		No neural mobilization
Elsayyad et al.	2021	Effect of Adding Neural Mobilization Versus Myofascial Release to Stabilization Exercises after Lumbar Spine Fusion: A Randomized Controlled Trial	Post-surgical pain
Kayiran et al.	2021	The effectiveness of neural mobilization in addition to conservative physiotherapy on cervical posture, pain and functionality in patients with cervical disc herniation	Radicular pain
Reyes et al.	2021	Effects of neural mobilization in patients after lumbar microdiscectomy due to intervertebral disc lesion	Post-surgical pain
Díaz‐sáez et al.	2021	Hypoalgesic and motor effects of neural mobilisation versus soft‐tissue interventions in experimental craniofacial hyperalgesia: A single‐blinded randomised controlled trial	Craniofacial pain
Martin-Vera et al. *	2021	Median Nerve Neural Mobilization Adds No Additional Benefit When Combined with Cervical Lateral Glide in the Treatment of Neck Pain: A Randomized Clinical Trial	Radicular symptoms included
Alshami et al.	2021	Effect of Neural Mobilization Exercises in Patients With Low Back-Related Leg Pain With Peripheral Nerve Sensitization: A Prospective, Controlled Trial	Neuropathic pain
Sharaf et al.	2021	Effects of adding neural mobilization to traditional physical therapy on pain, functional disability, and H-reflex in patients after lumbar laminectomy: a randomized controlled trial	Post-surgical pain
Rajalaxmi et al.	2020	Efficacy of Neural Mobilization and Cervical Stabilization in Cervicobrachial Pain: A Randomized Controlled Trial	Neuropathic pain (cervical radiculopathy)
Calvo-Lobo et al.	2018	Is pharmacologic treatment better than neural mobilization for cervicobrachial pain? A randomized clinical trial	MRI as a diagnostic criterion (radiculopathy)
Aras et al.	2018	The efficacy of physiotherapy combination technique on pain and functional independence of people with lumbar disc herniation	MRI as a diagnostic criterion (radiculopathy)
Rodriguez-Sanz et al.*	2018	Effectiveness of median nerve neural mobilization versus oral ibuprofen treatment in subjects who suffer from cervicobrachial pain: a randomized clinical trial	MRI as a diagnostic criterion (radiculopathy) / presence of unilateral symptoms of arm pain, paresthesia or numbness in the upper limb
Rodriguez-Sanz et al.	2018	Effects of median nerve neural mobilization in treating cervicobrachial pain: a randomized waiting list-controlled clinical trial	MRI as a diagnostic criterion (radiculopathy) / presence of unilateral symptoms of arm pain, paresthesia or numbness in the upper limb
Demirci et al.	2017	Comparison of short-term effects of mobilization with movement and Kinesiotaping on pain, function and balance in patellofemoral pain		No neural mobilization
Rodríguez-Sanz et al.	2017	Cervical Lateral Glide Neural Mobilization Is Effective in Treating Cervicobrachial Pain: A Randomized Waiting List Controlled Clinical Trial	MRI as a diagnostic criterion (radiculopathy)	? (cervical lateral glide neural mobilization)
de la Rosa Diaz et al.	2016	Accessory joint and neural mobilizations for shoulder range of motion restriction after breast cancer surgery: a pilot randomized clinical trial	Post-surgical pain (breast cancer surgery)
Basson et al.	2014	The effect of neural mobilisation on cervico-brachial pain: design of a randomised controlled trial					Study protocol
Kumar	2013	EFFECTIVENESS OF INTERMITTENT PELVIC TRACTION VS INTERMITTENT PELVIC TRACTION WITH SELF NEURAL MOBILIZATION ON LOW BACK PAIN – A COMPARATIVE STUDY	Neuropathic components
Véras et al.	2012	Electromyography function, disability degree, and pain in leprosy patients undergoing neural mobilization treatment	Infectious disease (leprosy)
Véras et al.	2011	Pain in leprosy patients undergoing neural mobilisation treatment.	Infectious disease (leprosy)
Villafañe et al.	2011	Short-term effects of neurodynamic mobilization in 15 patients with secondary thumb carpometacarpal osteoarthritis					No RCT (only one group)
Scrimshaw et al.	2001	Randomized controlled trial of neural mobilization after spinal surgery	Post-surgical pain
