# Supplementary material for: Effectiveness of Neural Mobilisation on Pain Intensity, Functional Status, and Physical Performance in Adults with Musculoskeletal Pain – A Systematic Review with Meta-Analysis
Source: Clin Rehabil. 2023 Nov 21;38(2):145–83. doi: 10.1177/02692155231215216 (PMC10725147; doi:10.1177/02692155231215216)
Supplement: sj-xlsx-5-cre-10.1177_02692155231215216 - Supplemental material for Effectiveness of Neural Mobilisation on Pain Intensity, Functional Status, and Physical Performance in Adults with Musculoskeletal Pain – A Systematic Review with Meta-Analysis [file sj-xlsx-5-cre-10.1177_02692155231215216.xlsx]

## Sheet: Hand osteoarthritis
Study	Neural Mobilization (NM) intervention													Co-interventions											Control (or other experimental) interventions
	Description	Duration, frequency, and number of sessions of the entire treatment	Session duration	Type	Dose	Nerves	Mode of delivery	Materials	Procedure	Tailoring of the intervention	Adherence information	Location	Therapist expertise	Description	Duration, frequency, and number of sessions of the entire treatment	Session duration	Dose	Mode of delivery	Materials	Procedures	Tailoring of the intervention	Adherence information	Location	Therapist expertise	Description	Duration, frequency, and number of sessions of the entire treatment	Session duration	Dose	Mode of delivery	Materials	Procedures	Tailoring of the intervention	Adherence information	Location	Therapist expertise
Pedersini et al. (2021)	1) Neural mobilization of the median nerve 2) Neural mobilization of the radial nerve 3) Neural mobilization of the ulnar nerve	Treatment duration: 4 weeks Frequency: Not informed N. of sessions: 12 sessions	≈ 33 minutes / session	Applied to all techniques: *sliding technique *passive technique	Applied to all techniques: *The techniques were applied 3 times for 3 minutes separated by 1-minute rest periods *The movements were alternated at a rate of ≈ 2 seconds per cycle (1 second into extension, and 1 second into flexion)	1) Median nerve 2) Radial nerve 3) Ulnar nerve	Face-to-face	NA	1) Median nerve mobilization Initial position: *Patient in a supine lying position Mobilization procedure: *The physical therapist applied the following sequence of movements: (1) shoulder girdle depression; (2) glenohumeral abduction; (3) external rotation and supination of the forearm; (4) wrist, thumb, and fingers extension. *Combination of elbow extension (increased tension) and wrist flexion…	“In order not to produce pain, speed and amplitude of movements were adjusted.”	No dropouts	Not informed	A trained physical therapist with 3 years of experience in manual therapy and the management of musculoskeletal pain disorders.	1) Hand stability exercises	Treatment duration: 4 weeks Frequency: Not informed N. of sessions: 12 sessions	Not informed	*All exercises were initially performed with a yellow ball and, depending on the clinical presentation, subjects could be assigned to use more than one colored ball; *Subjects started with 10 repetitions in the first 4 sessions, progressed to 12 repetitions in the next 2 sessions, then to 15 repetitions for 2 sessions, and finally to 20, if possible, in the last 4 sessions.	There is no information whether the exercises were performed at home or in the clinic, or individually or in a group.	A nonlatex polymer ball (Thera-Band Hand Exerciser; The Hygenic Corporation, Akron, OH)	The exercise protocol consisted of 9 exercises: 1) Tabletop – The hand and wrist are held in a neutral position; the subject flexes the second to fifth MCP joints only, then returns to neutral. 2) Small fist – From neutral position, the subject flexes at the second to fifth proximal interphalangeal joint and distal interphalangeal joint only, then returns to neutral. 3) Large fist – From neutral …	“All participants started with a yellow ball, and, depending on clinical presentation, subjects could be assigned to use more than 1 colored ball.”	No dropouts	Not informed	A trained physical therapist with 3 years of experience in manual therapy and the management of musculoskeletal pain disorders.	1) Robotic passive mobilization 2) Hand stability exercises	BOTH INTERVENTIONS: Treatment duration: 4 weeks Frequency: Not informed N. of sessions: 12 sessions	1) Robotic passive mobilization ≈ 30 min / sessions 2) Hand stability exercises Not informed	1) Robotic passive mobilization Not informed 2) Hand stability exercises *All exercises were initially performed with a yellow ball and, depending on the clinical presentation, subjects could be assigned to use more than one colored ball; *Subjects started with 10 repetitions in the first 4 sessions, progressed to 12 repetitions in the next 2 sessions, then to 15 repetitions for 2 sessions, and f…	1) Robotic passive mobilization Face-to-face 2) Hand stability exercises There is no information whether the exercises were performed at home or in the clinic, or individually or in a group.	1) Robotic passive mobilization *A Gloreha Workstation (Idrogenet) 2) Hand stability exercises *A nonlatex polymer ball (Thera-Band Hand Exerciser; The Hygenic Corporation, Akron, OH)	1) Robotic passive mobilization “The patients wore a glove, and every finger was attached to individual thimbles connected through a nylon thread to a device interfaced with a hybrid system (compressed air and oil) that performed the passive movement of flexion–extension of the fingers.” 2) Hand stability exercises The exercise protocol consisted of 9 exercises: 1) Tabletop – The hand and wrist a…	1) Robotic passive mobilization “The presence of these flexible cables allows the Gloreha glove to gradually moderate the intensity of forces applied on subject’s hand and fingers. The length of every cable can be adjusted in the aim to guarantee a progressive and specific adaptation of each finger according to order of the treatment, the type of exercise and the clinical condition of the subject…	No dropouts	Not informed	A trained physical therapist with 3 years of experience in manual therapy and the management of musculoskeletal pain disorders.
Villafañe et al. (2013b)	1) Neural mobilization of the median nerve 2) Neural mobilization of the radial nerve	Treatment duration: 4 weeks Frequency: 3x / week (at least 48 hours apart) N. of sessions: 12 sessions	≈ 22 minutes / session	Applied to all techniques: *sliding technique *passive technique	Applied to all techniques: *The techniques were applied twice for 5 minutes each time, separated by 1-minute rest between sets	1) Median nerve 2) Radial nerve	Face-to-face	NA	1) Median nerve mobilization Initial position: *Patient in a supine lying position and the therapist seated Mobilization procedure: *The physical therapist applied the following sequence of movements: (1) shoulder girdle depression; (2) glenohumeral abduction; (3) external rotation and supination of the forearm; (4) wrist, thumb, and fingers extension. *Combination of elbow extension (increased t…	“Speed and amplitude of movement were adjusted so that no pain would be induced by the technique.”	No dropouts	Not informed	“The participants in both groups were treated by a clinician with postgraduate orthopedic manual therapy training and more than 8 years of clinical experience in the management of CMC joint OA pain.”	1) Joint mobilization 2) Hand exercises	BOTH INTERVENTIONS: Treatment duration: 4 weeks Frequency: 3x / week (at least 48 hours apart) N. of sessions: 12 sessions	1) Joint mobilization ≈ 11 min / session 2) Hand exercises Not informed	1) Joint mobilization *3 sets of 3 min of mobilization with 1 min of rest between series. *Grade 3 posterior/anterior glide with distraction technique to the first CMC joint, as described by Kaltenborn. 2) Hand exercises *Start with a yellow ball and, depending on the clinical presentation, use more than one colored ball. *Start with 10 repetitions for the first 4 sessions, progress to 12 repetit…	Face-to-face	1) Joint mobilization No materials needed 2) Hand exercises *A nonlatex polymer ball (Thera-Band Hand Exerciser; The Hygenic Corporation, Akron, OH). The Hand Exercisers were color coded to indicate approximate resistance provided at 50% compression (yellow, 0.68 kg; red, 1.36 kg; green, 2.27 kg; and blue, 3.64 kg).”	1) Joint mobilization “The therapist grasped the right-thumb metacarpal bone of the patient with his right thumb and index finger and distracted the joint, retracting the thumb and gliding the first metacarpal bone in a posterior/anterior direction.” 2) Hand exercises The exercise protocol consisted of 9 exercises: 1) Tabletop – The hand and wrist are held in a neutral position; the subject flexe…	1) Joint mobilization Not informed 2) Hand exercises “All participants started with a yellow ball, and, depending on clinical presentation, subjects could be assigned to use more than 1 colored ball.”	No dropouts	Not informed	“The participants in both groups were treated by a clinician with postgraduate orthopedic manual therapy training and more than 8 years of clinical experience in the management of CMC joint OA pain.”	1) Placebo intervention (inactive doses of pulsed ultrasound)	Treatment duration: 4 weeks Frequency: 3x / week (at least 48 hours apart) N. of sessions: 12 sessions	≈ 10 min / session	NA	Face-to-face	Ultrasound equipment	“Patients in the placebo group received the same number of treatment sessions of a similar duration as those in the experimental group, but received only inactive doses of pulsed ultrasound with an intensity of 0 W/cm2 and gentle application of an inert gel for 10 minutes to the hypothenar area of the symptomatic hand.”	NA	No dropouts	Not informed	“The participants in both groups were treated by a clinician with postgraduate orthopedic manual therapy training and more than 8 years of clinical experience in the management of CMC joint OA pain.”
Villafañe et al. (2012/2013a)	1) Sliding mobilization of the proximal-distal radial nerve	Treatment duration: 4 weeks Frequency: Not informed (at least 48 hours apart) N. of sessions: 6 sessions	≈ 14 minutes / session	1) Sliding mobilization of the proximal-distal radial nerve *sliding technique *passive technique	1) Sliding mobilization of the proximal-distal radial nerve *The technique was applied to the dominant hand 3 times during a 4-minute period, with 1-minute pauses between periods *The movements were alternated at a rate of approximately 2 seconds per cycle (1 second into extension and 1 second into flexion)	1) Radial nerve	Face-to-face	NA	1) Radial nerve mobilization Initial position: *Patient in a supine lying position and the physiotherapist seated. Mobilization procedure: *The physical therapist applied the followin sequence of movements: (1) shoulder girdle depression; (2) elbow extension; (3) glenohumeral internal rotation; (4) wrist, thumb, and fingers flexion; (5) ulnar deviation of the hand. *Combination of shoulder depres…	"Speed and amplitude of movement were adjusted such that no pain was produced.”	No dropouts	Not informed	“Both interventions were applied by an experienced physiotherapist with a 4-year post-graduate certificate in manual therapy and 11 years of experience in the management of musculoskeletal pain disorders.”	NA	NA	NA	NA	NA	NA	NA	NA	NA	NA	NA	1) Placebo intervention (inactive doses of pulsed ultrasound)	Treatment duration: 4 weeks Frequency: Not informed (at least 48 hours apart) N. of sessions: 6 sessions	≈ 10 min / session	NA	Face-to-face	Ultrasound equipment	“Participants in the placebo group received […] only inactive and nontherapeutic doses of pulsed ultrasound with an intensity of 0 W/cm2 and gentle application of an inert gel to the hypothenar area of the dominant hand.”	NA	No dropouts	Not informed	“Both interventions were applied by an experienced physiotherapist with a 4-year post-graduate certificate in manual therapy and 11 years of experience in the management of musculoskeletal pain disorders.”

## Sheet: Lateral epicondylitis
Study	Neural Mobilization (NM) intervention													Co-interventions											Control interventions
	Description	Duration, frequency, and number of sessions of the entire treatment	Session duration	Type	Dose	Nerves	Mode of delivery	Materials	Procedure	Tailoring of the intervention	Adherence information	Location	Therapist expertise	Description	Duration, frequency, and number of sessions of the entire treatment	Session duration	Dose	Mode of delivery	Materials	Procedures	Tailoring of the intervention	Adherence information	Location	Therapist expertise	Description	Duration, frequency, and number of sessions of the entire treatment	Session duration	Dose	Mode of delivery	Materials	Procedures	Tailoring of the intervention	Adherence information	Location	Therapist expertise
Yilmaz et al. (2022)	1) Radial nerve mobilization	1) FACE-TO-FACE DELIVERY: Treatment duration: First 3 weeks Frequency: 3 days per week N. of sessions: 9 sessions 2) TO PERFORM AT HOME: Treatment duration: 6 weeks Frequency: Daily (7 days per week / 10 times a day) N. of sessions: 42 sessions	Not informed	1) Radial nerve mobilization FACE-TO-FACE DELIVERY: *tensioning technique *passive technique HOME EXERCISES: *sliding technique *active technique	1) Radial nerve mobilization FACE-TO-FACE DELIVERY: *Each tensioning position was maintained for 3 seconds *3 sets of 10 repetitions during each treatment session (2 minutes of rest between sets) HOME EXERCISES: *10 times a day	1) Radial nerve	Face-to-face / To perform at home	A brochure with illustrations describing the exercises to perfom at home	1) Radial nerve mobilization FACE-TO-FACE DELIVERY: Initial position: *Patient in a supine lying position with the arms resting by the side Mobilization procedure: *The physical therapist held the patient´s arm and wrist while the patient reclined on his side, then applied the following sequence of movements: (1) shoulder girdle depression; (2) elbow extension ; (3) glenohumeral internal rotation…	Not informed	Lost of 3 participants (experimental group)	Not informed	Not informed	1) Home rehabilitation programme *Patient education *Exercises (eccentric strengthening exercises)	Treatment duration: 6 weeks Frequency: Daily (7 days per week / 3 times a day) N. of sessions: 42 sessions	Not informed	1) Home rehabilitation programme (exercies) *3 sets of 10 repetitions (1-minute rest interval between each set).	To perform at home	Not informed	Patient education: "The patients in both groups were told to avoid exacerbating their condition and engaging in forceful activities and to rest intermittently during periods of intense pain. The patients were instructed not to take any medications that provide pain relief throughout the study period." Exercises: Initial position: *The exercises were performed with the patient in the sitting posit…	"Patients were instructed to stop the exercises if they felt pain at any time during the exercises." "Patients were advised to continue the previous exercises without weights when they felt pain during the resistance exercises."	Lost of 2 participants (control group)	At home	There is no information on the expertise and background of the physical therapist, as well as there is no information on whether there was specific training for the application of interventions.	1) Home rehabilitation programme *Patient education *Exercises (eccentric strengthening exercises)	Treatment duration: 6 weeks Frequency: Daily (7 days per week / 3 times a day) N. of sessions: 42 sessions	Not informed	1) Home rehabilitation programme (exercies) *3 sets of 10 repetitions (1-minute rest interval between each set).	To perform at home	Not informed	Patient education: "The patients in both groups were told to avoid exacerbating their condition and engaging in forceful activities and to rest intermittently during periods of intense pain. The patients were instructed not to take any medications that provide pain relief throughout the study period." Exercises: Initial position: *The exercises were performed with the patient in the sitting posit…	"Patients were instructed to stop the exercises if they felt pain at any time during the exercises." "Patients were advised to continue the previous exercises without weights when they felt pain during the resistance exercises."	Lost of 2 participants (control group)	At home	There is no information on the expertise and background of the physical therapist, as well as there is no information on whether there was specific training for the application of interventions.
Dabholkar et al. (2013)	1) ULTT 2b (radial nerve mobilization)	1) FACE-TO-FACE DELIVERY: Treatment duration: 4 weeks Frequency: 4 days per week N. of sessions: 16 sessions 2) TO PERFORM AT HOME: Treatment duration: 4 weeks Frequency: Daily (7 days per week / once a day) N. of sessions: 28 sessions	Not informed	1) ULTT 2b (radial nerve mobilization) *sliding / tensioning techniques *passive/active techniques combined	1) ULTT 2b (radial nerve) *Elbow extension (2 seconds) *6 to 7 mobilizations	1) Radial nerve	Face-to-face / To perform at home	NA	1) ULTT 2b (radial nerve) LEVEL 1: Progression 1: *Unloader *A degree of supination *Wrist and fingers could be in extension Progressions 2 & 3: *Sliders *Scapula elevation / wrist and finger flexion *Scapula depression / wrist and finger extension LEVEL 3a: *Sensitized movement *Contralateral cervical flexion LEVEL 3b: *Physical therapist intervention *One hand supports the patient´s elbow while…	Mobilization was perfomed in the range where the patient felt tension, but without pain.	No dropouts	In a clinic / At home	Not informed	1) Mobilization With Movement (MWM) for radial head (Mulligan technique) 2) Exercise programme	BOTH INTERVENTIONS: Treatment duration: *4 weeks Frequency: *4 days per week N. of sessions: 16 sessions	Not informed	Not informed	1) MWM for radial head Face-to face 2) Exercise programme Not informed	NA	1) MWM for radial head *Sustained posteroanterior glide of the radiohumeral joint during pain-free gripping motion. 2) Exercise programme 1) Pain-free gripping exercise with squeeze ball 2) Stretching exercises for the wrist extensor muscles 3) Stretching exercises for the wrist flexor muscles 4) Strengthening the wrist extensor muscles 5) Strengthening the wrist flexor muscles 6) Strengthening t…	Not informed	NA	1) MWM for radial head In a clinic 2) Exercise programme Not informed	Not informed	1) Exercise programme	Treatment duration: *4 weeks Frequency: *4 days per week N. of sessions: 16 sessions	Not informed	Not informed	Not informed	Not informed	1) Pain-free gripping exercise with squeeze ball 2) Stretching exercises for the wrist extensor muscles 3) Stretching exercises for the wrist flexor muscles 4) Strengthening the wrist extensor muscles 5) Strengthening the wrist flexor muscles 6) Strengthening the wrist deviator muscles 7) Strengthening the pronator and supinator muscles	NA	No dropouts	Not informed	Not informed
Drechsler et al. (1997)	1) Radial nerve mobilization	FACE-TO-FACE DELIVERY: Treatment duration: 6 to 8 weeks Frequency: 2 days per week N. of sessions: ≈ 12 to 16 sessions TO PERFORM AT HOME: Treatment duration: 6 to 8 weeks Frequency: Daily (7 days per week / 10 repetitions once a day) N. of sessions: ≈ 35 sessions	Not informed	1) Radial nerve mobilization *tensioning technique *passive/active techniques combined	1) Radial nerve mobilization FACE-TO-FACE DELIVERY: Not informed HOME EXERCISES: *10 repetitions once a day *"Subjects were instructed not to increase the exercise set more than twice a day."	1) Radial nerve	Face-to-face / To perform at home	1) Stabilization belts to prevent body movements 2) A sphygmomanometer cuff 3) A chin strap 4) A goniometer	1) Radial nerve mobilization Initial position: *Patient in a supine lying position with stabilization belts placed at midthorax and pelvic levels to prevent trunk/spine motion. *A sphygmomanometer cuff was used at a constant pressure of 20 mmHg to maintain shoulder depression during the upper limb tension test and subsequent treatments. *A chin strap was placed from C2 around the chin to prevent …	"A home exercise program, which mimicked the ULTT IIb treatment, was designed to be used when the subject's symptoms were not increased for longer than an hour following treatment."	No dropouts	Not informed	Not informed	1) Radial head mobilization (MWM technique)	Treatment duration: 6 to 8 weeks Frequency: 2 days per week N. of sessions: ≈ 12 to 16 sessions	Not informed	Not informed	Face-to-face	NA	"This was performed with the individual lying supine and the affected arm placed in elbow extension and full supination with approximately 50" of shoulder abduction. This arm position mimics a part of the Upper Limb Tension Test I (ULTT I)."	Not informed	No dropouts	Not informed	Not informed	1) Ultrasound 2) Transverse friction massage 3) Exercise program	FACE-TO-FACE DELIVERY (ultrasound, transverse friction massage, and exercise): Treatment duration: 6 to 8 weeks Frequency: 2 days per week N. of sessions: ≈ 12 to 16 sessions TO PERFORM AT HOME (exercises): Treatment duration: 6 to 8 weeks Frequency: Not informed N. of sessions: Not informed	1) Ultrasound 5 minutes / session 2) Transverse friction massage ≈ 3 minutes / session 3) Exercise program Not informed	1) Ultrasound *continuous ultrasound *performed at thermal levels (1.0-1.5 W/cm2 x 5 minutes) *3 MHz 2) Transverse friction massage *three 1-minute sessions per treatment 3) Exercise program *5-10 repetitions, holding each stretch for 30 seconds (stretching exercises) *3 sets of 15 repetitions (strengthening exercises)	Face-to-face / To perform at home	1) Ultrasound Ultrasound equipment 2) Transverse friction massage NA 3) Exercise program Dumbbells	1) Ultrasound "The subject sat in a chair with the arm supported on a table. Continuous ultrasound was performed at thermal levels (1.0-1.5 w/cm2 x 5 min) over the common extensor tendon using a 3 MHz head." 2) Transverse friction massage "[…] transverse friction massage to the involved extensor tendon site for three 1-min sessions per treatment." 3) Exercise program "Stretching and strengthening…	Not informed	No dropouts	Not informed	Not informed
Vicenzino et al. (1996)	1) Cervical contralateral glide (C5/C6 segment) with the affected upper limb maintained in an ULTT 2b position	Treatment duration: 1 session Frequency: NA N. of sessions: 1 session	Not informed	1) Cervical contralateral glide (C5/C6 segment) with the affected upper limb maintained in an ULTT 2b position *decompression in a tensioning position *passive techniques	1) Cervical contralateral glide (C5/C6 segment) *3 lots of 30 seconds duration *60 seconds rest between sets	1) Radial nerve	Face-to-face	NA	1) Cervical contralateral glide (C5/C6 segment) Inital position: *The affected upper limb held in an ULTT 2b position with combinations of shoulder abduction and internal rotation and occasionally the addition of elbow extension Mobilization procedure: *One of the therapist's hands depressed the scapula while the other supported the participant's occiput and neck in the C5/6 region. A grade 3 pas…	Not informed	Not informed	Not informed	Not informed	NA	NA	NA	NA	NA	NA	NA	NA	NA	NA	NA	EXPERIMENTAL GROUP 2 (PLACEBO CONDITION): 1) Placebo cervical contralateral glide CONTROL GROUP: 1) Control condition (no intervention)	Treatment duration: 1 session Frequency: NA N. of sessions: 1 session	Not informed	BOTH GROUPS: *3 lots of 30 seconds duration *60 seconds rest between sets	Face-to-face delivery	NA	EXPERIMENTAL GROUP 2 (PLACEBO CONDITION): 1) Placebo cervical contralateral glide Inital position: *Subject lying down with hands resting on abdomen Mobilization procedure (placebo): *The therapist interacted and communicated with the patient in the same way as he did in the treatment group, but without actually applying the grade III lateral gliding mobilization. CONTROL GROUP: 1) Control condit…	Not informed	Not informed	Not informed	Not informed

## Sheet: Rheumatoid arthritis
Study	Neural Mobilization (NM) intervention													Co-interventions									Control interventions
	Description	Duration, frequency, and number of sessions of the entire treatment	Session duration	Type	Dose	Nerves	Mode of delivery	Materials	Procedure	Tailoring of the intervention	Adherence information	Location	Therapist expertise	Description	Duration, frequency, and number of sessions of the entire treatment	Session duration	Dose	Mode of delivery	Tailoring of the intervention	Adherence information	Location	Therapist expertise	Description	Duration, frequency, and number of sessions of the entire treatment	Session duration	Dose	Mode of delivery	Materials	Procedures	Tailoring of the intervention	Adherence information	Location	Therapist expertise
Lo et al. (2017)	1) Median nerve mobilization 2) Musculocutaneous nerve mobilization 3) Saphenous nerve mobilization 4) Slump stretching	Treatment duration: 4 weeks Frequency: Daily (7 days per week / twice a day) N. of sessions: 28 sessions	Not informed	Applied to all techniques: *sliding *tensioning *active exercises	Applied to all techniques: 10 repetitions for each exercise	1) Median nerve 2) Musculocutaneous nerve 3) Saphenous nerve 4) The entire nervous system (Posterior component of lower limb and meninges)	To perfom at home	*An exercise log book for each individual *Exercise DVDs	1) Median nerve: "Sit on a plinth, supported by elbows, with wrists and fingers extended and arms by the sides. Shift the body weight to the left and right sides to give a pulling sensation along the palm side of the arm on the same side." 2) Musculocutaneous nerve: "Clench a fist, bend the fist down, straighten the elbow and extend the shoulder as though marching. Perform the actions with left a…	Patients were instructed to perform the exercises in range of motion until they felt the stretching sensation. If symptoms worsened during the intervention program period, individuals were instructed to stop the exercises and contact the investigator.	Not informed	At home	Not informed	NA	NA	NA	NA	NA	NA	NA	NA	NA	1) Joint mobilization exercises	Treatment duration: 4 weeks Frequency: Daily (7 days per week / twice a day) N. of sessions: 28 sessions	Not informed	1) Joint mobilization exercises *10 repetitions for each exercise (5 min or less)	To perform at home	*An exercise log book for each individual *Exercise DVDs	*Five actions (fingers, wrists, elbows and shoulders, the spine and lower lims). *Gentle movements, not touching the end ROM.	Not informed	Not informed	At home	Not informed
Lau et al. (2019)	1) Median nerve mobilization 2) Musculocutaneous nerve mobilization 3) Saphenous nerve mobilization 4) Slump stretching	Treatment duration: 4-8 weeks Frequency: Daily (7 days per week / twice a day) N. of sessions: 28 to 56 sessions	Not informed	Applied to all techniques: *tensioning technique *active exercises	Applied to all techniques: 10 repetitions for each exercise	1) Median nerve 2) Femoral nerve 3) Musculocutaneous nerve 4) Saphenous nerve 5) The entire nervous system (the spinal cord and peripheral nerves of the lower and upper extremities)	To perfom at home	*Exercise videos	"[…] as described previously [15]."	Not informed	Compliance was over 90%	At home	A master level physiotherapist with more than 10 years working experience.	NA	NA	NA	NA	NA	NA	NA	NA	NA	1) Joint mobilization exercises	Treatment duration: 4-8 weeks Frequency: Daily (7 days per week / twice a day) N. of sessions: 28 to 56 sessions	Unclear	1) joint mobilization exercises *10 repetitions for each exercise	To perform at home	*Exercise videos	*Five actions (fingers, wrists, elbows and shoulders, the spine and lower lims). *Gentle movements, without touching the end ROM and stressing the nervous system.	Not informed	Not informed	At home	A master level physiotherapist with more than 10 years working experience.

## Sheet: Ankle sprain
Study	Neural Mobilization (NM) intervention													Co-interventions											Control interventions
	Description	Duration, frequency, and number of sessions of the entire treatment	Session duration	Type	Dose	Nerves	Mode of delivery	Materials	Procedure	Tailoring of the intervention	Adherence information	Location	Therapist expertise	Description	Duration, frequency, and number of sessions of the entire treatment	Session duration	Dose	Mode of delivery	Materials	Procedures	Tailoring of the intervention	Adherence information	Location	Therapist expertise	Description	Duration, frequency, and number of sessions of the entire treatment	Session duration	Dose	Mode of delivery	Materials	Procedures	Tailoring of the intervention	Adherence information	Location	Therapist expertise
Plaza-Manzano et al. (2016)	1) Superficial peroneal nerve mobilization	Treatment duration: 4 weeks Frequency: 2 day per week N. of sessions: 8 sessions	Not informed	1) Superficial peroneal nerve mobilization *tensioning technique *passive technique	1) Superficial peroneal nerve mobilization: *20 to 30 seconds of mobilization *the mobilization was repeated 10 times	1) Peroneal nerve	Face-to-face	NA	1) Superficial peroneal nerve mobilization: Initial position: *Participants positioned with their ankle in plantar flexion with inversion (PFI) with straight leg raise Mobilization procedure: Not informed	Not informed	No dropouts	Not informed	"[…] two physiotherapists who are experts in manual therapy (they received a specific formation that lasted 1200 h)."	1) Joint mobilizations (talocrural and distal tibiofibular joints) 2) Proprioceptive / strengthening exercises (eccentric exercises)	BOTH INTERVENTIONS: Treatment duration: 4 weeks Frequency: 2 day per week N. of sessions: 8 sessions	Not informed	1) Joint mobilizations *20 to 30 seconds for each technique, with 2 minutes of resting between techniques *each mobilization was repeated 10 times 2) Proprioceptive / strengthening exercises *See "Procedures"	Face-to-face	Proprioceptive / strengthening exercises: *A stable platform *A ball *Some external resistance	1) Joint mobilizations "The protocol consisted of talocrural joint mobilization in distraction, postero-anterior talocrural joint mobilization, anteroposterior talocrural joint mobilization, anteroposterior and posteroanterior distal tibiofibular joint mobilization." "[…] every mobilization was applied at grade 3 (similar to those described by Maitland) including large amplitude passive movements…	Not informed	No dropouts	Not informed	"[…] two physiotherapists who are experts in manual therapy (they received a specific formation that lasted 1200 h)."	1) Proprioceptive / strengthening exercises (eccentric exercises)	Treatment duration: 4 weeks Frequency: 2 day per week N. of sessions: 8 sessions	Not informed	1) Proprioceptive / strengthening exercises *See "Procedures"	Face-to-face	Proprioceptive / strengthening exercises: *A stable platform *A ball *Some external resistance	1) Proprioceptive / strengthening exercises Protocol: First week: - Unipedal maintenance on stable platform (2 sets, 30 s) - Unipedal maintenance on stable platform while drawing a five-points stars (5 times) - Sustained single leg calf raise on stable platform (2 sets, 30 s) - Unipedal maintenance on stable platform while catching a ball from the floor (5 times) - Unipedal maintenance while thro…	Not informed	No dropouts	Not informed	"The participants were always supervised by two physiotherapists with at least six years of experience in Sports Physiotherapy and physically active populations with musculoskeletal injuries (mainly ankle joint injuries), while performing all the exercise program sessions based on previous studies, having been previously shown to be successful."

## Sheet: Shoulder impingement syndrome
Study	Neural Mobilization (NM) intervention													Co-interventions											Control interventions
	Description	Duration, frequency, and number of sessions of the entire treatment	Session duration	Type	Dose	Nerves	Mode of delivery	Materials	Procedure	Tailoring of the intervention	Adherence information	Location	Therapist expertise	Description	Duration, frequency, and number of sessions of the entire treatment	Session duration	Dose	Mode of delivery	Materials	Procedures	Tailoring of the intervention	Adherence information	Location	Therapist expertise	Description	Duration, frequency, and number of sessions of the entire treatment	Session duration	Dose	Mode of delivery	Materials	Procedures	Tailoring of the intervention	Adherence information	Location	Therapist expertise
Akhtar et al. (2020)	1) Neural slider 2) Neural tensioner	Treatment duration: 11 weeks Frequency: 3 times per week N. of sessions: 33 sessions	Not informed	*sliding / tensioning techniques *passive / active techniques combined	BOTH TECHNIQUES: *10 repetitions of 5 seconds each	Not informed	Face-to-face	NA	"NM was applied by using Butler’s recommendations. Initially, the patient performed neural sliders and gradually progressed to neural tensioners. Neural sliders consisted of cervical lateral flexion movement, toward the involved side, simultaneously with elbow flexion and extension movements. While moving the head into cervical lateral flexion the elbow was extended. When the elbow began to flex,…	Not informed	Lost of 6 participants (experimental group)	The study was carried out at physiotherapy department of Social Security Hospital Gujranwala.	Not informed	1) Pulsed Short Wave Diathermy (SWD) 2) Ultrasonic therapy 3) Transcutaneous Electrical Nerve Stimulator (TENS) 4) Exercises (strengthening and stretching exercises)	Treatment duration: 11 weeks Frequency: 3 times per week N. of sessions: 33 sessions	Not informed	1) Pulsed Short Wave Diathermy (SWD) *Frequency = 27.12 MHz 2) Ultrasonic therapy *Frequency = 1 MHz 3) Transcutaneous Electrical Nerve Stimulator (TENS) *Frequency = 2 to 200 Hz with output corrent < 20 Ma width 200 µ seconds along with continuous mode 4) Exercises *10 repetitions of 5 seconds each	Face-to-face	Electrothermophototherapy equipments and a TheraBand	1) Pulsed Short Wave Diathermy (SWD) Not informed 2) Ultrasonic therapy Not informed 3) Transcutaneous Electrical Nerve Stimulator (TENS) Not informed 4) Exercises "Exercises were comprised of shoulder strengthening and stretching exercises […]." Strengthening exercises: a) Chair press b) Restricted scapular retraction c) Restricted scapular protraction d) Shoulder abduction “Scaption” (0°-90°) w…	Not informed	Lost of 6 participants (experimental group)	The study was carried out at physiotherapy department of Social Security Hospital Gujranwala.	Not informed	1) Pulsed Short Wave Diathermy (SWD) 2) Ultrasonic therapy 3) Transcutaneous Electrical Nerve Stimulator (TENS) 4) Exercises (strengthening and stretching exercises)	Treatment duration: 11 weeks Frequency: 3 times per week N. of sessions: 33 sessions	Not informed	1) Pulsed Short Wave Diathermy (SWD) *Frequency = 27.12 MHz 2) Ultrasonic therapy *Frequency = 1 MHz 3) Transcutaneous Electrical Nerve Stimulator (TENS) *Frequency = 2 to 200 Hz with output corrent < 20 Ma width 200 µ seconds along with continuous mode 4) Exercises *10 repetitions of 5 seconds each	Face-to-face	Electrothermophototherapy equipments and a TheraBand	1) Pulsed Short Wave Diathermy (SWD) Not informed 2) Ultrasonic therapy Not informed 3) Transcutaneous Electrical Nerve Stimulator (TENS) Not informed 4) Exercises "Exercises were comprised of shoulder strengthening and stretching exercises […]." Strengthening exercises: a) Chair press b) Restricted scapular retraction c) Restricted scapular protraction d) Shoulder abduction “Scaption” (0°-90°) w…	Not informed	Lost of 6 participants (control group)	The study was carried out at physiotherapy department of Social Security Hospital Gujranwala.	Not informed

## Sheet: Older adults with MSK
Study	Neural Mobilization (NM) intervention													Co-interventions											Control interventions
	Description	Duration, frequency, and number of sessions of the entire treatment	Session duration	Type	Dose	Nerves	Mode of delivery	Materials	Procedure	Tailoring of the intervention	Adherence information	Location	Therapist expertise	Description	Duration, frequency, and number of sessions of the entire treatment	Session duration	Dose	Mode of delivery	Materials	Procedures	Tailoring of the intervention	Adherence information	Location	Therapist expertise	Description	Duration, frequency, and number of sessions of the entire treatment	Session duration	Dose	Mode of delivery	Materials	Procedures	Tailoring of the intervention	Adherence information	Location	Therapist expertise
Mateus et al. (2020)	1) Neural sliding technique for the lower limbs	Treatment duration: 8 weeks Frequency: 2x / week N. of sessions: 16 sessions	Not informed	1) Neural sliding technique for the lower limbs *sliding technique *active exercises	1) Neural sliding technique for the lower limbs: *4 sets of 10 repetitions (2 sets for each limb) *6 s per cycle *Period of rest = 1 to 2 min between sets	1) Tibial nerve	Face-to-face (in groups of 4 to 5 older adults)	NA	1) Neural sliding technique for the lower limbs: The exercises were performed for both lower limbs through proximal and distal combined movements: Initial position: *Participants seated on a chair *Slight hip extension (shortens the nerve) *Extension of the knee (stretches the tibial nerve) *Plantar flexion of the ankle (shortens the tibial nerve) Mobilization procedure: *Flexion of the hip (stre…	Not informed	Mean attendance (sd): CG = 74% (32%) EG = 82% (28%)	At the older adults’ institution	A physical therapist in the second year of a Master of Science by Research in Musculoskeletal Physical Therapy program with 1.5 years of experience.	1) Therapeutic exercise	Treatment duration: 8 weeks Frequency: 2x / week N. of sessions: 16 sessions	≈ 45 min	See procedures	Face-to-face (in groups of 4 to 5 older adults)	Strengthening exercises: *Free weights *Elastic bands *The Breath Sound Check	(1) light mobility exercises of the trunk, lower, and upper limbs (10 minutes); (2) strength training, using moderate-intensity exercises of the lower and upper limbs (10 minutes). Exercises progression: *increase from 1 to 2 sets * > pace * > weight by 10% * > the number of repetitions in each set from 10 to 15 The strength exercises intensity: *Breath Sound Check - Participants were told that t…	NA	Mean attendance (sd): CG = 74% (32%) EG = 82% (28%)	At the older adults’ institution	A physical therapist in the second year of a Master of Science by Research in Musculoskeletal Physical Therapy program with 1.5 years of experience.	1) Therapeutic exercise	Treatment duration: 8 weeks Frequency: 2x / week N. of sessions: 16 sessions	≈ 45 min	See procedures	Face-to-face (in groups of 4 to 5 older adults)	Strengthening exercises: *Free weights *Elastic bands *The Breath Sound Check	(1) light mobility exercises of the trunk, lower, and upper limbs (10 minutes); (2) strength training, using moderate-intensity exercises of the lower and upper limbs (10 minutes). Exercises progression: *increase from 1 to 2 sets * > pace * > weight by 10% * > the number of repetitions in each set from 10 to 15 The strength exercises intensity: *Breath Sound Check - Participants were told that t…	NA	Mean attendance (sd): CG = 74% (32%) EG = 82% (28%)	At the older adults’ institution	A physical therapist in the second year of a Master of Science by Research in Musculoskeletal Physical Therapy program with 1.5 years of experience.

## Sheet: Fibromyalgia
Study	Neural Mobilization (NM) intervention													Co-interventions									Control interventions
	Description	Duration, frequency, and number of sessions of the entire treatment	Session duration	Type	Dose	Nerves	Mode of delivery	Materials	Procedure	Tailoring of the intervention	Adherence information	Location	Therapist expertise	Description	Duration, frequency, and number of sessions of the entire treatment	Session duration	Dose	Mode of delivery	Tailoring of the intervention	Adherence information	Location	Therapist expertise	Description	Duration, frequency, and number of sessions of the entire treatment	Session duration	Dose	Mode of delivery	Materials	Procedures	Tailoring of the intervention	Adherence information	Location	Therapist expertise
Torres et al. (2015)	1) Neural sliding techniques for the upper and lower limbs 2) Neural tensioning techniques (median nerve 1, median nerve 2a, radial nerve 2a, ulnar nerve, slump stretching, straight leg raise)	Treatment duration: 8 weeks Frequency: 2 times per week No. of sessions: 16 sessions	60 minutes (10 exercises per session)	1) Neural sliding techniques for the upper and lower limbs *sliding technique *active exercises 2) Neural tensioning techniques *tensioning technique *active exercises	SLIDING TECHNIQUES: *3 sets of 10 repetitions for each exercise (alternating the right and left limbs) after the patient have reached the nerve tensioning limit. *TENSIONING TECHNIQUES: *20 seconds of holding in the nerve tensioning position (3 repetitions for both sides, alternating the right and left limbs).	1) Median nerve 2) Radial nerve 3) Ulnar nerve 4) The entire nervous system (posterior component of lower limb and meninges) 5) Sciatic nerve	Face-to-face (exercise supervised by the physical therapist)	NA	SLIDING TECHNIQUES: The sliding technique was perfomed after the patient reached the tensioning limit. Initial position: The patients were positioned standing for the upper limb movements and sitting or lying for the lower limbs movements. Mobilization procedure: Sensitizing movements have been added to the sliding exercises, divided into 3 levels: Proximal joint movement - Ipsilateral and contra…	NA	Attendance was recorded for each participant in each session, and assessed weekly. To minimize adherence bias, all participants who performed the exercise program were insistently and repeatedly asked not to miss the session.	Local fibromyalgia association	A physiotherapist	NA	NA	NA	NA	NA	NA	NA	NA	NA	1) Usual activities 2) Advice	NA	NA	NA	NA	*A leaflet with information about physical activity, postural care, sedentary activities, lifting weights, sports, fear of movement, pain-free maximal physical activity level, false beliefs, behavioral advice, fear of movement, and an active lifestyle.	NA	NA	NA	NA	NA

## Sheet: Plantar heel pain syndrome
Study	Neural Mobilization (NM) intervention													Co-interventions											Control interventions
	Description	Duration, frequency, and number of sessions of the entire treatment	Session duration	Type	Dose	Nerves	Mode of delivery	Materials	Procedure	Tailoring of the intervention	Adherence information	Location	Therapist expertise	Description	Duration, frequency, and number of sessions of the entire treatment	Session duration	Dose	Mode of delivery	Materials	Procedures	Tailoring of the intervention	Adherence information	Location	Therapist expertise	Description	Duration, frequency, and number of sessions of the entire treatment	Session duration	Dose	Mode of delivery	Materials	Procedures	Tailoring of the intervention	Adherence information	Location	Therapist expertise
Saban et al. (2014)	1) Straight leg raise	Treatment duration: 4 to 6 weeks Frequency: 1 to 2 times per week N. of sessions: 8 sessions	Not informed	1) Straight Leg Raise *tensioning technique *passive exercise (straight leg raise combined with dorsiflexion using a long belt)	1) Straight leg raise (SLR) *3 times per day *5 repetitions *intermittent stretching (20 seconds / 10 seconds rest)	1) Tibial nerve ou sciatic nerve?	Face-to-face (exercise supervised by the physical therapist)	*A long belt	TENSIONING TECHNIQUES: Mobilization procedure: *Straight leg raise with dorsiflexion exercise using a belt.	NA	*51 patients completed the whole treatment program (74% completion rate). *In the experimental group, 10 participants (28%) were lost to follow-up, representing a conpletion rate of 72%.	An outpatient physiotherapy clinic (Maccabi Healthcare Services, Petach Tikva, Israel)	Fifteen physiotherapists with a mean clinical experience of 11 years (SD 10 years) participated in the study. All physical therapists participated in training sessions on manual techniques and exercises included in each treatment protocol, before the start of the study and during the execution of the study, as needed.	1) Deep massage therapy to posterior calf muscles 2) Self-stretch exercises	Treatment duration: 4 to 6 weeks Frequency: 1 to 2 times per week N. of sessions: 8 sessions	1) Deep massage therapy 10 min 2) Self-stretch exercises Not informed	2) Self-stretch exercises *3 times per day *5 rep for each exercise *intermittent stretching (20s / 10s rest)	Face-to-face (Exercise supervised by the physical therapist)	2) Self-stretch exercises *a leaflet with illustrated instructions	1) Deep massage therapy *Patient positioning: lay in a prone position, shins resting on a pillow, feet hanging over the edge of the bed. *Painful areas identified by deep palpation of the medial and lateral portions of the calf muscle group. *Technique: forceful massage mobilization techniques for the painful areas of the medial and lateral portions of the posterior calf muscle group (Cyriax meth…	NA	*51 patients completed the whole treatment program (74% completion rate). *In the experimental group, 10 participants (28%) were lost to follow-up, representing a conpletion rate of 72%. *In the control group, 8 participants (24%) were lost to follow-up, representing a conpletion rate of 76%.	An outpatient physiotherapy clinic (Maccabi Healthcare Services, Petach Tikva, Israel)	Fifteen physiotherapists with a mean clinical experience of 11 years (SD 10 years) participated in the study. All physical therapists participated in training sessions on manual techniques and exercises included in each treatment protocol, before the start of the study and during the execution of the study, as needed.	1) Ultrasound therapy to the painful heel area 2) Self-stretch exercises	Treatment duration: 4 to 6 weeks Frequency: 1 to 2 times per week N. of sessions: 8 sessions	1) Ultrasound therapy 3 minutes 2) Self-stretch exercises Not informed	1) Ultrasound therapy Frequency = 1 MHz Intensity = 1.0 W/cm2 (continuous dose) 2) Self-stretch exercises *3 times per day *5 repetitions for each exercise *intermittent stretching (20 seconds / 10 seconds rest)	Face-to-face (Exercise supervised by the physical therapist)	1) Ultrasound therapy EnrafNonius Sonoplus 492, ENRAF, Netherlands (coupling gel: Aquasonic, USA) 2) Self-stretch exercises *a leaflet with illustrated instructions	1) Ultrasound therapy Slow circular movements over the painful area using a transducer head of 5 cm2. 2) Self-stretch exercises *self-stretching techniques targeting the posterior calf muscles *patient in a standing position with hands on the wall *The foot of the leg to be stretched furthest from the wall and both feet positioned in a line. *Patients leaned forward with their heels maintaining c…	NA	*51 patients completed the whole treatment program (74% completion rate). *In the experimental group, 10 participants (28%) were lost to follow-up, representing a conpletion rate of 72%. *In the control group, 8 participants (24%) were lost to follow-up, representing a conpletion rate of 76%.	An outpatient physiotherapy clinic (Maccabi Healthcare Services, Petach Tikva, Israel)	Fifteen physiotherapists with a mean clinical experience of 11 years (SD 10 years) participated in the study. All physical therapists participated in training sessions on manual techniques and exercises included in each treatment protocol, before the start of the study and during the execution of the study, as needed.

## Sheet: Low back pain
Study	Neural Mobilization (NM) intervention													Co-interventions											Control (or other experimental) interventions
	Description	Duration, frequency, and number of sessions of the entire treatment	Session duration	Type	Dose	Nerves	Mode of delivery	Materials	Procedure	Tailoring of the intervention	Adherence information	Location	Therapist expertise	Description	Duration, frequency, and number of sessions of the entire treatment	Session duration	Dose	Mode of delivery	Materials	Procedures	Tailoring of the intervention	Adherence information	Location	Therapist expertise	Description	Duration, frequency, and number of sessions of the entire treatment	Session duration	Dose	Mode of delivery	Materials	Procedures	Tailoring of the intervention	Adherence information	Location	Therapist expertise
Sousa Filho et al. (2022)	1) Neurodynamic exercises	Treatment duration: 3 weeks Frequency: 2 days a week No. of sessions: 7 (in the 1st week, 3 sessions were performed)	Not informed	1) Neurodynamic exercises *tensioning / sliding techniques *active technique	1) Neurodynamic exercises *3 sets of 10 repetitions for each exercise (supervised by a physical therapist) *10 repetitions once a day for each exercise (to perform at home)	1) Sciatic nerve (lying position) 2) Neuromeningeal structures within the vertebral canal (sitting position)	Face-to-face (individually delivered by a physical therapist)	N/A	1) Neurodynamic exercises *Lying position - flex and extend the knee while keeping the hip flexed at 90 degrees (tensioning technique). *Sitting position - extend the neck while extending the knee from a knee and neck flexion position (sliding technique). OBS: Patients were instructed to perform the exercises at low to moderate movement speed and to perform the exercises at home.	Exercise would be discontinued if pain scores were elevated (>2 points in NPRS) while exercising.	Retention rate was 100% in EE and 94% in EEN at 3 weeks. At 1-month follow-up, retention rate was 71% in EE and 76% in EEN.	An outpatient clinic	A graduate of physiotherapy trained under the supervision of a specialist physiotherapist.	1) Extension exercises (Mckenzie method)	Treatment duration: 3 weeks Frequency: 2 days a week No. of sessions: 7 (in the 1st week, 3 sessions were performed)		1) Extension exercises (Mckenzie method) *5 sets of 10 repetitions for each exercise (supervised by a physical therapist) *5 sets of 10 repetitions, 3 to 5 times a day for each exercise (to perform at home)	Face-to-face (individually delivered by a physical therapist)	N/A	1) Extension exercises (Mckenzie method) *Extension exercise in prone position *Repeated extension exercise in standing position OBS: patients were instructed to remain in the prone position for 5 min. Then, they were asked to perform repeated final extension movements in the prone position. Then, they were asked to perform repeated standing extension movements.	There was no change in the intervention delivery during the course of the study. It was delivered as planned in the original protocol study.	Retention rate was 100% in EE and 94% in EEN at 3 weeks. At 1-month follow-up, retention rate was 71% in EE and 76% in EEN.	An outpatient clinic	A graduate of physiotherapy trained under the supervision of a specialist physiotherapist.	1) Extension exercises (Mckenzie method)	Treatment duration: 3 weeks Frequency: 2 days a week No. of sessions: 7 (in the 1st week, 3 sessions were performed)		1) Extension exercises (Mckenzie method) *5 sets of 10 repetitions for each exercise (supervised by a physical therapist) *5 sets of 10 repetitions, 3 to 5 times a day for each exercise (to perform at home)	Face-to-face (individually delivered by a physical therapist)	N/A	1) Extension exercises (Mckenzie method) *Extension exercise in prone position *Repeated extension exercise in standing position OBS: patients were instructed to remain in the prone position for 5 min. Then, they were asked to perform repeated final extension movements in the prone position. Then, they were asked to perform repeated standing extension movements.	There was no change in the intervention delivery during the course of the study. It was delivered as planned in the original protocol study.	Retention rate was 100% in EE and 94% in EEN at 3 weeks. At 1-month follow-up, retention rate was 71% in EE and 76% in EEN.	An outpatient clinic	A graduate of physiotherapy trained under the supervision of a specialist physiotherapist.
Adnan et al. (2022)	1) Neurodynamics	Treatment duration: 4 weeks Frequency: 5 days a week No. of sessions: 20	Not informed	1) Neurodynamics *tensioning technique *passive technique	1) Neurodynamics *3 times per session	1) Sciatic nerve	Face-to-face (individually delivered by a physical therapist)	N/A	1) Neurodynamics Initial position: *Patient in a supine position with the therapist in front of him/her. Mobilization procedure: *The therapist places one hand under the patient's ankle to take pressure off the peripheral nerves and the other hand above the knee joint. *The knee was in an extended position and the hip was flexed to the point where the symptoms were reproduced. *Slow oscillatory m…	Not informed	Not informed	Department of Physical therapy, Maqsood Medical Complex and General Hospital Peshawar	Not informed	1) Transcuteanous electrical nerve stimulation (TENS) therapy	Treatment duration: 4 weeks Frequency: 5 days a week No. of sessions: 20	30 minutes of total treatment duration	1) Transcuteanous electrical nerve stimulation (TENS) therapy *30 minutes	Face-to-face (individually delivered by a physical therapist)	1) Transcuteanous electrical nerve stimulation (TENS) therapy *TENS equipment	Not informed	Not informed	Not informed	Department of Physical therapy, Maqsood Medical Complex and General Hospital Peshawar	Not informed	1) Mulligan Bent Leg Raise Technique	Treatment duration: 4 weeks Frequency: 5 days a week No. of sessions: 20	Not informed	1) Mulligan Bent Leg Raise Technique *3 times per session	Face-to-face (individually delivered by a physical therapist)	N/A	1) Mulligan Bent Leg Raise Technique *Therapist was standing in the patient's straight leg raise (SLR) restricted area. *The patient's knee was flexed and held over the therapist's shoulder. *The therapist instructed the patient to push him with the patient's leg and then relax. *At this point, the therapist extended the patient's bent knee as far as possible toward the patient's ipsilateral shou…	Not informed	Not informed	Department of Physical therapy, Maqsood Medical Complex and General Hospital Peshawar	Not informed
González et al. (2021)	1) Straight Leg Raise combined with cervical extension in side lying position	Treatment duration: A single session Frequency: NA No. of sessions: 1	10 min	1) Straight Leg Raise combined with cervical extension in side lying position *sliding *passive/active mobilization (passive straight leg raise combined with active cervical extension)	1) Straight Leg Raise combined with cervical extension in side lying position *The mobilization was rhythmically and coordinated repeated for 10 minutes.	1) Sciatic nerve	Face-to-face (exercise supervised by the physical therapist)	*A stretcher *Cushions	1) Straight Leg Raise combined with cervical extension in side lying position Initial position: *Patient lying in lateral decubitus in a neutral spine tension position on a treatment table. *The leg on the most symptomatic side down in 20 degrees of hip flexion and 0 degrees of hip abduction. *The upper leg remained at 0 degrees of hip flexion, with the extended knee supported on a pad and in con…	NA	*2/28 (7.15%) participants did not show up for the re-evaluation in the experimental group *1/26 (3.84%) participant did not show up for the re-evaluation in the experimental group	Centro de Investigación Fisioterapia y Dolor at Universidad de Alcalá, Spain	*A physical therapist with more than 5 years of experience treating patients with LBP with NM. *The physical therapist received training to perform the sham NM correctly.	NA	NA	NA	NA	NA	NA	NA	NA	NA	NA	NA	1) Sham neural mobilization	Treatment duration: A single session Frequency: NA No. of sessions: 1	10 minutes	1) Sham neural mobilization *The mobilization was rhythmically and coordinated repeated for 10 minutes.	Exercise supervised by the physical therapist (face-to-face delivery).	*A stretcher *Cushions	Patient initial position: *Patient lying in lateral decubitus in a neutral spine tension position on a treatment table. *The leg on the most symptomatic side up (did not receive the mobilization). *The lower leg (the less symptomatic side) was positioned in 15 degrees of hip flexion and 20 degrees of hip abduction. *The upper leg remained at 0 degrees of hip flexion, with the extended knee suppor…	NA	*2/28 (7.15%) participants did not show up for the re-evaluation in the experimental group *1/26 (3.84%) participant did not show up for the re-evaluation in the experimental group	Centro de Investigación Fisioterapia y Dolor at Universidad de Alcalá, Spain	*A physical therapist with more than 5 years of experience treating patients with LBP with NM. *The physical therapist received training to perform the sham NM correctly.
Patel et al. (2020)	Not informed	Treatment duration: 2 weeks Frequency: 5 days per week N. of sessions: 10 sessions	Not informed	Not informed	Not informed	Not informed	Not informed	Not informed	Not informed	Not informed	Not informed	Krishna hospital (Karad, India)	Not informed	NA	NA	NA	NA	NA	NA	NA	NA	NA	NA	NA	1) Muscle energy technique	Treatment duration: 2 weeks Frequency: 5 days per week N. of sessions: 10 sessions	Not informed	Not informed	Not informed	Not informed	Not informed	Not informed	Not informed	Krishna hospital (Karad, India)	Not informed
Kurt et al. (2020)	1) Slump stretching	Treatment duration: 3 weeks Frequency: 5 days per week N. of sessions: 15 sessions	Not informed	1) Slump stretching *sliding technique *active mobilization (exercises in slump position)	1) Slump stretching *10 repetitions in 1 minute	1) Neuromeningeal structures within the vertebral canal (exercises in slump position)	To perform at home	NA	1) Slump stretching Initial position: Not informed Mobilization procedure: *Knee extension, ankle dorsiflexion, and head extension followed by simultaneous ankle plantar flexion together with knee and head flexion (sliding technique).	Not informed	The physical therapist contacted patients by telephone or in face-to-face meetings to obtain information about adherence to the exercise program.	Not informed	Not informed	1) Local hot pack 2) Electrotherapy 2.1) TENS 2.2) Ultrasound	Treatment duration: 3 weeks Frequency: 5 days per week N. of sessions: 15 sessions	Not informed	1) Local hot pack *30 minutes 2) Electrotherapy 2.1) TENS *20 minutes *80 - 180 Hz frequency *50 - 100 wavelength 2.2) Ultrasound *3 minutes *1 MHz frequency *3 W/cm2	Face-to-face	1) Local hot pack 2) Electrotherapy *ChattanoogaTM equipment	NA	Not informed	Not informed	Not informed	Not informed	1) Local hot pack 2) Electrotherapy 2.1) TENS 2.2) Ultrasound	Treatment duration: 3 weeks Frequency: 5 days per week N. of sessions: 15 sessions	Not informed	1) Local hot pack *30 minutes 2) Electrotherapy 2.1) TENS *20 minutes *80 - 180 Hz frequency *50 - 100 wavelength 2.2) Ultrasound *3 minutes *1 MHz frequency *3 W/cm2	Face-to-face	1) Local hot pack 2) Electrotherapy *ChattanoogaTM equipment	NA	Not informed	Not informed	Not informed	Not informed
Moksha et al. (2019)	1) Straight Leg Raise 2) Slump stretching	Treatment duration: 5 consecutive days Frequency: Daily N. of sessions: 5 sessions	Not informed	1) Straight Leg Raise *slider technique *passive mobilization 2) Slump stretching *active-assisted mobilization	Both techniques: *5 sets of 1 to 1.5 minutes duration *1 to 2 minutes break between each set	1) Sciatic nerve 2) Neuromeningeal structures within the vertebral canal (exercises in slump position)	Face-to-face	NA	1) SUPINE LYING POSITION (passive mobilization) Initial position: *Patient in a supine lying position Mobilization procedure: Phase 1: *Hip flexion with ankle in plantar flexion and knee in extension Phase 2: *Hip extension with ankle in dorsiflexion and knee in extension 2) SLUMP POSITION (active-assisted mobilization) Initial position: *Patient in a slump position *The proximal arm of the physi…	Not informed	Not informed	A tertiary health care centre	Not informed	1) Hot packs 2) Home exercise program	Treatment duration: 5 consecutive days Frequency: Daily N. of sessions: 5 sessions	Not informed	1) Hot packs *15 - 20 minutes 2) Home exercise program *3 sets of 10 repetitions	1) Hot packs Face-to-face 2) Home exercise program At home	1) Hot packs Hot packs 2) Home exercise program NA	1) Hot packs *Applied on the low back region before the treatment with neural mobilization 2) Home exercise program *Bridging with hip and knee flexion *Pelvic tilts *Isometric contraction of the gluteal muscle *Cat and camel exercises for back	Not informed	Not informed	1) Hot packs A tertiary health care centre 2) Home exercise program At home	Not informed	1) Tensioner Neural mobilization technique (passive mobilization)	Treatment duration: 5 consecutive days Frequency: Every day N. of sessions: 5 sessions	Not informed	*5 sets of 1 - 1.5 minutes duration *1 - 2 minutes break between each set	Face-to-face	NA	1) SUPINE LYING POSITION (passive mobilization) Initial position: *Patient in a supine lying position Phase 1: *Hip flexion with knee in extension Phase 2: *Keeping the previous position, move the ankle alternately in dorsiflexion and plantar flexion (stretch and relax positions) 2) SLUMP POSITION (assisted mobilization) Initial position: *Patient in a slump position *The proximal arm of the phys…	Not informed	Not informed	A tertiary health care centre	Not informed
Kirthika et al. (2016)	1) Slump stretching	Treatment duration: 6 weeks Frequency: Not informed No. of sessions: Not informed	Not informed	1) Slump stretching *sliding technique *passive/active mobilization (slump stretching assisted by the physical therapist)	Not informed	1) Neuromeningeal structures within the vertebral canal (exercises in slump position)	Not informed	Not informed	1) Slump stretching Initial position: *Patient seated on a high sofa Mobilization procedure: *Patient requested to slump position with an overpressure applied by the physical therapist at the end of the ROM of lumbar and thoracic flexion. *The individual was then asked to flex the neck (“chin to the chest”), followed by an overpressure applied by the physical therapist. *Then, the patient perform…	Not informed	Not informed	Outpatient Physiotherapy Department (ACS Medical College and Hospital)	Not informed	1) Postural advices 2) Stretching exercises for the lower limbs 3) Progressive core stabilization exercise protocol 4) Endurance exercise protocol for trunk extensor muscles	Treatment duration: 6 weeks Frequency: Not informed No. of sessions: Not informed	Not informed	2) Stretching exercises for the lower limbs *3-5 repetitions for each exercise *each exercise held for 20-30 seconds 3) Progressive core stabilization exercise protocol *10 repetitions for each exercise 4) Endurance exercise protocol for trunk extensor muscles *10 repetitions for each exercise	Not informed	Not informed	1) Postural advices: *Avoiding lifting *Adapting correct sitting posture *Squat lifting *Use of hard mattress 2) Stretching exercises for the lower limbs *Stretching exercises for each leg 3) Progressive core stabilization exercise protocol *Pelvic bridging *Single leg abdominal press *Double leg abdominal press *Segmental rotation *Quadruped 4) Endurance exercise protocol for trunk extensor musc…	Not informed	Not informed	Outpatient Physiotherapy Department (ACS Medical College and Hospital)	Not informed	1) Postural advices 2) Stretching exercises for the lower limbs 3) Progressive core stabilization exercise protocol 4) Endurance exercise protocol for trunk extensor muscles	Treatment duration: 6 weeks Frequency: Not informed No. of sessions: Not informed	Not informed	2) Stretching exercises for the lower limbs *3-5 repetitions for each exercise *each exercise held for 20-30 seconds 3) Progressive core stabilization exercise protocol *10 repetitions for each exercise 4) Endurance exercise protocol for trunk extensor muscles *10 repetitions for each exercise	Not informed	Not informed	1) Postural advices: *Avoiding lifting *Adapting correct sitting posture *Squat lifting *Use of hard mattress 2) Stretching exercises for the lower limbs *Stretching exercises for each leg 3) Progressive core stabilization exercise protocol *Pelvic bridging *Single leg abdominal press *Double leg abdominal press *Segmental rotation *Quadruped 4) Endurance exercise protocol for trunk extensor musc…	Not informed	Not informed	Outpatient Physiotherapy Department (ACS Medical College and Hospital)	Not informed
Jaidka et al. (2016)	1) Slump stretching	Treatment duration: not informed Frequency: not informed N. of sessions: 6 sessions	3-4 minutes of total treatment duration	1) Slump stretching *tensioning technique *active-assisted mobilization	1) Slump stretching *5 sets of 30 seconds duration	1) Neuromeningeal structures within the vertebral canal (exercises in slump position)	Face-to-face	NA	1) SLUMP STRETCHING (active-assisted mobilization) Initial position: *Patient in a long sitting position with feet flat on a wall with the ankle in a neutral position. Mobilization procedure: *Cervical flexion (with overpressure applied by the therapist) until the ROM where patient´s symptoms were reproduced. *Position held for 30 seconds	Not informed	Not informed	DAV Institute of Physiotherapy and Rehabilitation, Jalandhar (India)	Not informed	1) Short Wave Diathermy (SWD) 2) Lumbar stabilization exercises 3) TENS	Treatment duration: not informed Frequency: not informed N. of sessions: 6 sessions	Not informed	1) Short Wave Diathermy *15 minutes (condensor method) *27.12 MHz 2) Lumbar stabilization exercises *2 sets of 10 repetitions 3) TENS *30 minutes *8 Hz	1) Short Wave Diathermy (SWD) Face-to-face 2) Lumbar stabilization exercises Face-to-face 3) TENS Face-to-face	The equipments of SWD and TENS	1) Short Wave Diathermy *Patient in supine lying position 2) Lumbar stabilization exercises *Subjects in hook and supine lying positions *Lumbar Multifidus and Transversus abdominis contraction training *Pelvic bridging *Pelvic tilts 3) TENS *Applied to lumbar area	1) Short Wave Diathermy NA 2) Lumbar stabilization exercises The exercises were progressed according to response to the participant´s symptoms.	Not informed	DAV Institute of Physiotherapy and Rehabilitation, Jalandhar (India)	Not informed	1) Postero-anterior spinal mobilization	Treatment duration: not informed Frequency: not informed N. of sessions: 6 sessions	Not informed	*3 sets of 40-second oscillations to most painful segment *2 sets of 40-second oscillations to the remaining lumbar segments *1 to 2 Hz Phase 1: *Grade I mobilization: 1 or 2 small-amplitude movements Phase 2 (only if the participant did not report any discomfort): *Grade II to IV mobilizations: larger amplitudes	Face-to-face	NA	1) POSTERO-ANTERIOR SPINAL MOBILIZATION (passive mobilization) Patient position: *Patient in prone position in a treatment table with a small pillow under the abdomen Therapist position: *Standing next to the patient *The pisiform/ulnar surface of hand over the selected spinous process (SP) with the wrist in full extention *Another hand placed on top of the hand that is over the SP *Therapist's s…	The subject only received grade 2 to 4 mobilizations if there was not any discomfort in a grade 1 mobilization.	Not informed	DAV Institute of Physiotherapy and Rehabilitation, Jalandhar (India)	Not informed
Mansuri & Shah (2015)	1) Slump stretching	Treatment duration: not informed Frequency: not informed N. of sessions: 6 sessions	Not informed	1) Slump stretching *tensioning technique *active-assisted mobilization	1) Slump stretching *5 sets of 30 seconds duration	1) Neuromeningeal structures within the vertebral canal (exercises in slump position)	Face-to-face	NA	1) SLUMP STRETCHING (active-assisted mobilization) Initial position: *Patient in a long sitting position with feet flat on a wall with the ankle in a neutral position. Mobilization procedure: *Cervical flexion (with overpressure applied by the therapist) until the ROM where patient´s symptoms were reproduced. *Position held for 30 seconds	Not informed	Not informed	S.B.B. College of Physiotherapy, V.S Hospital Ahmedabad (India)	Not informed	1) Hot packs 2) Isometric exercises	Treatment duration: not informed Frequency: not informed N. of sessions: 6 sessions	Not informed	1) Hot packs *20 minutes 2) Isometric exercises *10 repetitions of 10 seconds of each exercise	Not informed	A hot pack	1) Hot packs *Patient in prone lying position 2) Isometric exercises *Subjects in crook and supine lying positions *Shrink the abdomen without holding the breath and hold it for 10 seconds (crook lying position) *Pushing the mattress down with the head and heel to produce isometric contraction (supine lying position)	Not informed	Not informed	S.B.B. College of Physiotherapy, V.S Hospital Ahmedabad (India)	Not informed	1) Hot packs 2) Isometric exercises	Treatment duration: not informed Frequency: not informed N. of sessions: 6 sessions	Not informed	1) Hot packs *20 minutes 2) Isometric exercises *10 repetitions of 10 seconds of each exercise	Not informed	A hot pack	1) Hot packs *Patient in prone lying position 2) Isometric exercises *Subjects in crook and supine lying positions *Shrink the abdomen without holding the breath and hold it for 10 seconds (crook lying position) *Pushing the mattress down with the head and heel to produce isometric contraction (supine lying position)	Not informed	Not informed	S.B.B. College of Physiotherapy, V.S Hospital Ahmedabad (India)	Not informed
Karthikeyan et al. (2014)	1) Slump stretching 2) Self-slump stretching	Treatment duration: 2 weeks Frequency: 6 times a week (3 times a week under supervision of a physical therapist [Tue/Thu/Sat] + 3 times a week at home [Mon/Wed/Fri]) N. of sessions: 12 sessions (6 sessions under supervision of a physical therapist + 6 sessions performed at home)	3 to 4 minutes of total treatment duration (30 min)	1) Slump stretching *tensioning technique *active-assisted (under supervision of a physical therapist) 2) Self-slump stretching *tensioning technique *active mobilization (exercise performed at home)	Both techniques: *5 sets of 30 seconds duration	1) Neuromeningeal structures within the vertebral canal (exercises in slump position)	Face-to-face / To perform at home	NA	1) SLUMP STRETCHING (active-assisted mobilization) Initial position: *Patient in a long sitting position with feet flat on a wall with the ankle in a neutral position. Mobilization procedure: *Cervical flexion (with overpressure applied by the therapist) until the ROM where patient´s symptoms were reproduced. *Position held for 30 seconds 2) SELF-SLUMP STRETCHING (active mobilization) Initial pos…	Not informed	Not informed	Not informed	Not informed	1) Static bicycle or pelvic tilt (warm up exercises) 2) Static spinal exercise 3) "Basic run" activity (warm down exercise)	Treatment duration: 2 weeks Frequency: 6 times a week (3 times a week [Tue/Thu/Sat] under supervision of a physical therapist [static bicycle, static spinal exercise, "basic run" activity] + 3 times a week [Mon/Wed/Fri] at home [pelvic tilt, static spinal exercise, "basic run" activity]) N. of sessions: 12 sessions (6 sessions under supervision of a physical therapist [static bicycle, static spin…	~ 25 min of total treatment duration (30 min)	1) Static bicycle or pelvic tilt (warm up exercises) *Duration = 5 minutes 2) Static spinal exercise *Duration = 12 minutes 3) "Basic run" activity (warm down exercise) *Duration = 5 minutes	Face-to-face (Static bicycle + Static spinal exercise + "Basic run" activity) / At home (Pelvic tilt + Static spinal exercise + "Basic run" activity)	A static bicycle	1) Static bicycle or pelvic tilt (warm up exercises) Not informed 2) Static spinal exercise Not informed 3) "Basic run" activity (warm down exercise) Not informed	Not informed	Not informed	Not informed	Not informed	1) Static bicycle or pelvic tilt (warm up exercises) 2) Mobilization Grade III, IV 3) Static spinal exercise 4) "Basic run" activity (warm down exercise)	Treatment duration: 2 weeks Frequency: 6 times a week (3 times a week [Mon/Wed/Fri] under supervision of a physical therapist [static bicycle, mobilization, static spinal exercise, "basic run" activity] + 3 times a week [Tue/Thu/Sat] at home [pelvic tilt, mobilization, static spinal exercise, "basic run" activity]) N. of sessions: 12 sessions (6 sessions under supervision of a physical therapist …	≈ 25 min of total treatment duration (30 minutes)	1) Static bicycle or pelvic tilt (warm up exercises) *Duration = 5 minutes 2) Mobilization *Grade III, IV 3) Static spinal exercise *Duration = 12 minutes 4) "Basic run" activity (warm down exercise) *Duration = 5 minutes	Face-to-face (Static bicycle + Mobilization + Static spinal exercise + "Basic run" activity) / At home (Pelvic tilt + Mobilization + Static spinal exercise + "Basic run" activity)	A static bicycle	1) Static bicycle or pelvic tilt (warm up exercises) Not informed 2) Mobilization Not informed 3) Static spinal exercise Not informed 4) "Basic run" activity (warm down exercise) Not informed	Not informed	Not informed	Not informed	Not informed
Ravinder et al. (2014)	1) Slump stretching	Treatment duration: 3 weeks Frequency: 2 times per week N. of sessions: 6 sessions	3 to 4 minutes of total treatment duration	1) Slump stretching *tensioning technique *active-assisted (under supervision of a physical therapist)	1) Slump stretching *5 sets of 30 seconds duration *20 seconds rest between sets	1) Neuromeningeal structures within the vertebral canal (exercises in slump position)	Face-to-face	NA	1) SLUMP STRETCHING (active-assisted mobilization) Initial position: *Patient in a long sitting position with feet flat on a wall with the ankle in a neutral position. Mobilization procedure: *Cervical flexion (with overpressure applied by the therapist) until the ROM where patient´s symptoms were reproduced. *Position held for 30 seconds.	Not informed	No dropouts	Not informed	Not informed	1) Exercises	Treatment duration: 3 weeks Frequency: 2 times per week N. of sessions: 6 sessions	Not informed	1) Exercises *2 sets of 10 repetitions *5 minute interval between sets	Face-to-face	Exercises: 1) Height couch	Exercises: 1) Bridging - performed in a standardized height couch 2) Quadruped with alternate arm and leg raise - performed in a standardized height couch 3) Pelvic tilt - performed in a standardized height couch 4) Wall squats - performed standing with the back against the wall and feet at normal distance	Not informed	There was no sample loss during the study.	Not informed	Not informed	1) Cognitive intervention (ergonomic advices) 2) Exercises	Treatment duration: 3 weeks Frequency: 2 times per week N. of sessions: 6 sessions	Not informed	1) Exercises *2 sets of 10 repetitions *5 minute interval between sets	Face-to-face	Cognitive intervention: 1) Handouts for ergonomic advices Exercises: 1) Height couch	Cognitive intervention: 1) Handouts for ergonomic advices 2) Verbally explanation of: pain mechanism, how to perform proper exercises, how to use the body in functional and demanding tasks (such as sitting, standing etc.) of daily life, instruct the squat technique when lifting is required, explanation on how to cope up with new episodes of back pain, to reassure and emphasize that it is safe to …	Not informed	There was no sample loss during the study.	Not informed	Not informed
Patel et al. (2014)	1) Slump stretching	Treatment duration: 4 weeks Frequency: 4 times per week N. of sessions: 16 sessions	Not informed	1) Slump stretching *tensioning technique *active-assisted (under supervision of a physical therapist)	1) Slump stretching *3 sets of 30 seconds duration	1) Neuromeningeal structures within the vertebral canal (exercises in slump position)	Face-to-face	NA	1) SLUMP STRETCHING (active-assisted mobilization) Initial position: *Patient seated in a slump position. Mobilization procedure: *An arm of the physical therapist over the patient´s shoulders applying overpressure to maintain flexion of the cervical, thoracic and lumbar spine. *With the other hand, the physical therapist holds the patient´s foot in maximum dorsiflexion. *Position held for 30 sec…	Not informed	Not informed	Not informed	Not informed	NA	NA	NA	NA	NA	NA	NA	NA	NA	NA	NA	1) Mulligan Bent Leg Raising	Treatment duration: 4 weeks Frequency: Not informed N. of sessions: Not informed	Not informed	1) Mulligan Bent Leg Raising *3 repetitions of 30 seconds	Face-to-face	NA	Mulligan Bent Leg Raising: 1) A painless technique 2) Patient in the supine lying position with affected knee flexed over the therapist shoulder 3) The patient is asked to push the physical therapist with the leg for 30 seconds and then relax 4) After the 30-second period, the therapist pushes the patient´s bent knee further toward the shoulder on the same side and asks the patient to push again …	Not informed	Not informed	Not informed	Not informed
Jain et al. (2012)	1) Slump stretching	FACE-TO-FACE DELIVERY: Treatment duration: 4 weeks Frequency: *2nd, 3rd and 4th weeks = 2 days a week (NM was only received from the 2nd week) No. of sessions: 6 sessions AT HOME: Treatment duration: 4 weeks Frequency: 1 time per week No. of sessions: 4 sessions	Not informed	1) Slump stretching *tensioning / sliding? *passive mobilization - slump stretching assisted by the physical therapist *active mobilization - self slump stretching at home	1) Slump stretching Face-to-face delivery: *5 repetitions *position held for 30 seconds (each time) At home: *2 repetitions *position held for 30 seconds (each time)	1) Neuromeningeal structures within the vertebral canal (exercises in slump position)	Face-to-face / to perform at home	NA	1) Slump stretching *As described by Butler and Shacklock	Not informed	Not informed	Not informed	Not informed	1) Posterior to anterior (PA) mobilization 2) Postural advices 3) Therapeutic exercises 3.1) Walking (aerobic condiitong) 3.2 Flexility exercises, 3.3) Progressive core stabilization exercises 3.4) Endurance exercises	FACE-TO-FACE DELIVERY (Posterior to anterior (PA) mobilization and Therapeutic exercises) N. of sessions: 9 sessions Frequency: *1st week = 3 days a week *2nd, 3rd and 4th weeks = 2 days a week AT HOME: Once daily on days when there was no therapy session.	Not informed	1) Posterior to anterior (PA) mobilization: *3 sets of 40-second swings to the most painful lumbar segment (1 to 2 swings per second) *2 sets of 40-second swings for each of the remaining lumbar vertebral levels 2) Postural advices NA 3.1) Walking 3.2) Flexibility exercises *3 to 5 repetitions with each leg (position held for 20-30 seconds) 3.3) Progressive core stabilization exercise protocol *1…	1) Posterior to anterior (PA) mobilization Face-to-face 2) Postural advices NA 3) Therapeutic exercise Face-to-face and at home (on days when there was no therapy session)	1) Posterior to anterior (PA) mobilization NA 2) Postural advices NA 3) Therapeutic exercises *exercise workbooks with instructions on how to do the exercises *a check list table	1) Posterior to anterior (PA) mobilization: *Graded oscillations applied to the most painful lumbar segment 2) Postural advices *Avoiding lifting *Adapting correct sitting posture *Squat lifting *Use of hard mattress 3.1) Walking NA 3.2) Flexibility exercises *Exercises for each leg 3.3) Progressive core stabilization exercises *10 different exercises in different positions: Supine lying, Sitting…	Not informed	Not informed	Not informed	Not informed	1) Posterior to anterior (PA) mobilization 2) Postural advices 3) Therapeutic exercises 3.1) Walking (aerobic condiitong) 3.2 Flexility exercises, 3.3) Progressive core stabilization exercises 3.4) Endurance exercises	FACE-TO-FACE DELIVERY (Posterior to anterior (PA) mobilization and Therapeutic exercises) N. of sessions: 9 sessions Frequency: *1st week = 3 days a week *2nd, 3rd and 4th weeks = 2 days a week AT HOME: Once daily on days when there was no therapy session.	Not informed	1) Posterior to anterior (PA) mobilization: *3 sets of 40-second swings to the most painful lumbar segment (1 to 2 swings per second) *2 sets of 40-second swings for each of the remaining lumbar vertebral levels 2) Postural advices NA 3.1) Walking 3.2) Flexibility exercises *3 to 5 repetitions with each leg (position held for 20-30 seconds) 3.3) Progressive core stabilization exercise protocol *1…	1) Posterior to anterior (PA) mobilization Face-to-face 2) Postural advices NA 3) Therapeutic exercise Face-to-face and at home (on days when there was no therapy session)	1) Posterior to anterior (PA) mobilization NA 2) Postural advices NA 3) Therapeutic exercises *exercise workbooks with instructions on how to do the exercises *a check list table	1) Posterior to anterior (PA) mobilization: *Graded oscillations applied to the most painful lumbar segment 2) Postural advices *Avoiding lifting *Adapting correct sitting posture *Squat lifting *Use of hard mattress 3.1) Walking NA 3.2) Flexibility exercises *Exercises for each leg 3.3) Progressive core stabilization exercises *10 different exercises in different positions: Supine lying, Sitting…	Not informed	Not informed	Not informed	Not informed
Malik et al. (2012)	1) Straight Leg Raise 2) Slump stretching	GROUPS 1 AND 2: Treatment duration: 3 weeks Frequency: 2 times per week N. of sessions: 6 sessions	Not informed	EXPERIMENTAL GROUP 1 (SLR): *tensioning technique *passive technique EXPERIMENTAL GROUP 2 (SLUMP STRETCHING): *tensioning technique *active-assisted technique (under supervision of a physical therapist)	EXPERIMENTAL GROUP 1 (SLR): Not informed EXPERIMENTAL GROUP 2 (SLUMP STRETCHING): *3 to 5 sets of 30 seconds duration (based on patient response)	EXPERIMENTAL GROUP 1: 1) Sciatic nerve EXPERIMENTAL GROUP2: 1) Neuromeningeal structures within the vertebral canal (exercises in slump position)	Face-to-face	NA	EXPERIMENTAL GROUP 1: STRAIGHT LEG RAISE STRETCHING Initial position: *Patient in a supine lying position with spine and pelvis in neutral position. Mobilization procedure: *One hand of the physical therapist placed under the ankle joint on the affected side and the other hand placed above the knee joint of the same leg. *The physical therapist lifts the petient´s leg until symptoms are reproduce…	Not informed	Not informed	At the outpatient department of physical therapy of Indian Spinal Injuries Centre	Not informed	1) Lumbar stabilization exercises 2) Advices	1.1) Lumbar stabilization exercises (face-to-face delivery) Treatment duration: 3 weeks Frequency: 2 times per week N. of sessions: 6 sessions 1.2) Lumbar stabilization exercises (to perform at home) Treatment duration: 3 weeks Frequency: 2 times per day (on days when there is no session with the physical therapist) N. of sessions: 15 sessions	Not informed	1) Lumbar stabilization exercises Week 1: (1) Breathing: 10 repetitions of 10 seconds hold (2) Leg dissociation (level 1): 10 repetitions for each leg Week 2: (1) Breathing: 10 repetitions of 10 seconds hold (2) Bridging: 10 repetitions of 5 to 10 seconds holding the raised pelvis position (3) Leg dissociation (level 2): 10 repetitions for each leg, holding the raised leg position for 5 to 10 sec…	Face-to-face / At home	NA	1) Lumbar stabilization exercises *All subjects were trained to contract the transversus abdominis and the lumbar multifidus in prone and prone positions. Exercises were progressed with two exercises added to the lumbar stabilization program per week. Week 1: (1) Breathing - Patient in a hook lying position (spine in neutral position). The patient was asked to inhale and exhale, slowly pulling th…	NA	NA	At the outpatient department of physical therapy of Indian Spinal Injuries Centre	NA	1) Lumbar stabilization exercises 2) Advices	1.1) Lumbar stabilization exercises (face-to-face delivery) Treatment duration: 3 weeks Frequency: 2 times per week N. of sessions: 6 sessions 1.2) Lumbar stabilization exercises (to perform at home) Treatment duration: 3 weeks Frequency: 2 times per day (on days when there is no session with the physical therapist) N. of sessions: 15 sessions	Not informed	1) Lumbar stabilization exercises Week 1: (1) Breathing: 10 repetitions of 10 seconds hold (2) Leg dissociation (level 1): 10 repetitions for each leg Week 2: (1) Breathing: 10 repetitions of 10 seconds hold (2) Bridging: 10 repetitions of 5 to 10 seconds holding the raised pelvis position (3) Leg dissociation (level 2): 10 repetitions for each leg, holding the raised leg position for 5 to 10 sec…	Face-to-face / At home	NA	1) Lumbar stabilization exercises *All subjects were trained to contract the transversus abdominis and the lumbar multifidus in prone and prone positions. Exercises were progressed with two exercises added to the lumbar stabilization program per week. Week 1: (1) Breathing - Patient in a hook lying position (spine in neutral position). The patient was asked to inhale and exhale, slowly pulling th…	Not informed	Not informed	At the outpatient department of physical therapy of Indian Spinal Injuries Centre	Not informed
Nagrale et al. (2012)	1) Slump stretching 2) Self-slump stretching	1) SLUMP STRETCHING (active-assisted mobilization): Treatment duration: 3 weeks Frequency: 2 times per week N. of sessions: 6 sessions 2) SELF-SLUMP STRETCHING (active mobilization): Not informed	Not informed	1) SLUMP STRETCHING: *tensioning technique *active-assisted technique 2) SELF-SLUMP STRETCHING): *tensioning technique *active technique	1) SLUMP STRETCHING (active-assisted mobilization): *5 sets of 30 seconds duration 2) SELF-SLUMP STRETCHING (active mobilization): *2 sets of 30 seconds duration	Neuromeningeal structures within the vertebral canal (exercises in slump position)	Face-to-face / To perform at home (self-slump stretching)	NA	1) SLUMP STRETCHING (active-assisted mobilization) Initial position: *Patient in a long sitting position with feet flat on a wall with the ankle in a neutral position. Mobilization procedure: *Cervical flexion (with overpressure applied by the therapist) until the ROM where patient´s symptoms were reproduced. *Position held for 30 seconds 2) SELF-SLUMP STRETCHING (active mobilization) Initial pos…	Not informed	All subjects completed the study and were included in the analysis.	An outpatient clinic in Durg (India)	Not informed	1) Stationary bicycle warm-up 2) Lumbar spine mobilization 3) Lumbar stabilization exercises	Not informed	1) Stationary bicycle warm-up Duration: 5 minutes 2) Lumbar spine mobilization Duration: 10 minutes	1) Stationary bicycle warm-up Duration: 5 minutes 2) Lumbar spine mobilization Duration: 10 minutes (3 sets of 40-second oscillations applied to the most provocative vertebral segment; 2 sets of 40-second oscillations to all other hypomobile segments) Grades: III or IV 3) Lumbar stabilization exercises *2 sets of 10 repetitions for each exercise	Face-to-face	A stationary bicycle	1) Stationary bicycle warm-up NA 2) Lumbar spine mobilization *Mobilization applied to the hypomobile segments identified during the initial assessment *Patient in prone position with a pillow placed under the abdomen *A graded posterioanterior mobilization was applied to the most provocative vertebral segment 3) Lumbar stabilization exercises *Wall squats *Bridges *Pelvic tilts *Quadruped arm an…	1) Stationary bicycle warm-up NA 2) Lumbar spine mobilization *The degree of mobilization was based on clinical reasoning according to the patient's response and involved grade III or IV. 3) Lumbar stabilization exercises NA	All subjects completed the study and were included in the analysis.	An outpatient clinic in Durg (India)	NA	1) Stationary bicycle warm-up 2) Lumbar spine mobilization 3) Lumbar stabilization exercises	Not informed	1) Stationary bicycle warm-up Duration: 5 minutes 2) Lumbar spine mobilization Duration: 10 minutes	1) Stationary bicycle warm-up Duration: 5 minutes 2) Lumbar spine mobilization Duration: 10 minutes (3 sets of 40-second oscillations applied to the most provocative vertebral segment; 2 sets of 40-second oscillations to all other hypomobile segments) Grades: III or IV 3) Lumbar stabilization exercises *2 sets of 10 repetitions for each exercise	Face-to-face	NA	1) Stationary bicycle warm-up NA 2) Lumbar spine mobilization *Mobilization applied to the hypomobile segments identified during the initial assessment *Patient in prone position with a pillow placed under the abdomen *A graded posterioanterior mobilization was applied to the most provocative vertebral segment 3) Lumbar stabilization exercises *Wall squats *Bridges *Pelvic tilts *Quadruped arm an…	1) Stationary bicycle warm-up NA 2) Lumbar spine mobilization *The degree of mobilization was based on clinical reasoning according to the patient's response and involved grade III or IV.	All subjects completed the study and were included in the analysis.	An outpatient clinic in Durg (India)	NA
Machado & Bigolin (2010)	1) Straight Leg Raise 2) Mulligan exercises focusing the neural tissue	Treatment duration: 20 sessions Frequency: 2 times per week (minimum) N. of sessions: 20 sessions	30 minutes	Unclear	Not informed	1) At least the sciatic nerve	Face-to-face	NA	FOUR EXERCISE PROTOCOL: 1) STRAIGHT LEG RAISE 2) THREE EXERCISES DESCRIBED BY MULLIGAN, WHICH AIM TO PUT THE NERVOUS SYSTEM IN TENSION	Not informed	Not informed	Clinic-School of Physiotherapy at Unijuí (Brazil)	Not informed	NA	NA	NA	NA	NA	NA	NA	NA	NA	NA	NA	1) Stretching exercises	Treatment duration: 20 sessions Frequency: 2 times per week (minimum) N. of sessions: 20 sessions	30 minutes	Not informed	Face-to-face	NA	1) Stretching exercises *Performed both passively and actively *Focus on the following muscles: trunk extensors, lateral flexors, latissimus, trunk rotators, glutes, external and internal hip rotators, adductors, abductors, hip extensors and abductors, knee flexors and extensors, and gastrocnemius and soleus	NA	One subject withdrew from the study.	Clinic-School of Physiotherapy at Unijuí (Brazil)	NA
Cleland et al. (2006)	1) Slump stretching 2) Self-slump stretching	Treatment duration: 3 weeks Frequency: 2 times per week N. of sessions: 6 sessions	3 to 4 minutes of total treatment duration	1) SLUMP STRETCHING: *tensioning technique *active-assisted technique 2) SELF-SLUMP STRETCHING): *tensioning technique *active technique	1) SLUMP STRETCHING (active-assisted mobilization): *5 sets of 30 seconds duration 2) SELF-SLUMP STRETCHING (active mobilization): *2 sets of 30 seconds duration	Neuromeningeal structures within the vertebral canal (exercises in slump position)	Face-to-face / To perform at home (self-slump stretching)	NA	1) SLUMP STRETCHING (active-assisted mobilization) Initial position: *Patient in a long sitting position with feet flat on a wall with the ankle in a neutral position. Mobilization procedure: *Cervical flexion (with overpressure applied by the therapist) until the ROM where patient´s symptoms were reproduced. *Position held for 30 seconds 2) SELF-SLUMP STRETCHING (active mobilization) Initial pos…	Not informed	Not informed	A single outpatient orthopaedic physical therapy clinic (patients were referred for physical therapy by their primary care physician)	Treatment sessions were administered by 3 physical therapists with a mean of 2.3 years of clinical experience in outpatient orthopedics.	1) Stationary bicycle warm-up 2) Lumbar spine mobilization 3) Lumbar stabilization exercises	1) Face-to-face delivery Treatment duration: 3 weeks Frequency: 2 times per week N. of sessions: 6 sessions 2) To perform at home (exercise regimen) Frequency: Once daily	Not informed	1) Stationary bicycle warm-up Duration: 5 minutes 2) Lumbar spine mobilization Duration: Not informed Grades: III or IV 3) Lumbar stabilization exercises *2 sets of 10 repetitions for each exercise	Face-to-face / At home (exercise regimen)	A stationary bicycle	1) Stationary bicycle warm-up NA 2) Lumbar spine mobilization *Posteroanterior mobilization applied to the hypomobile segments identified during the initial assessment *Grades III-IV mobilizations 3) Lumbar stabilization exercises *Wall squats *Bridges *Pelvic tilts *Quadruped arm and leg lifts	1) Stationary bicycle warm-up NA 2) Lumbar spine mobilization *The degree of mobilization was based on clinical reasoning according to the patient's response and involved grade III or IV. 3) Lumbar stabilization exercises The exercises were progressed according to the patient's symptoms.	NA	A single outpatient orthopaedic physical therapy clinic (patients were referred for physical therapy by their primary care physician)	Treatment sessions were administered by 3 physical therapists with a mean of 2.3 years of clinical experience in outpatient orthopedics.	1) Stationary bicycle warm-up 2) Lumbar spine mobilization 3) Lumbar stabilization exercises	1) Face-to-face delivery Treatment duration: 3 weeks Frequency: 2 times per week N. of sessions: 6 sessions 2) To perform at home (exercise regimen) Frequency: Once daily	Not informed	1) Stationary bicycle warm-up Duration: 5 minutes 2) Lumbar spine mobilization Duration: Not informed Grades: III or IV 3) Lumbar stabilization exercises *2 sets of 10 repetitions for each exercise	Face-to-face / At home (exercise regimen)	A stationary bicycle	1) Stationary bicycle warm-up NA 2) Lumbar spine mobilization *Posteroanterior mobilization applied to the hypomobile segments identified during the initial assessment *Grades III-IV mobilizations 3) Lumbar stabilization exercises *Wall squats *Bridges *Pelvic tilts *Quadruped arm and leg lifts	1) Stationary bicycle warm-up NA 2) Lumbar spine mobilization *The degree of mobilization was based on clinical reasoning according to the patient's response and involved grade III or IV. 3) Lumbar stabilization exercises The exercises were progressed according to the patient's symptoms.	NA	A single outpatient orthopaedic physical therapy clinic (patients were referred for physical therapy by their primary care physician)	Treatment sessions were administered by 3 physical therapists with a mean of 2.3 years of clinical experience in outpatient orthopedics.

## Sheet: Neck pain
Study	Neural Mobilization (NM) intervention													Co-interventions											Control (or other experimental) interventions
	Description	Duration, frequency, and number of sessions of the entire treatment	Session duration	Type	Dose	Nerves	Mode of delivery	Materials	Procedure	Tailoring of the intervention	Adherence information	Location	Therapist expertise	Description	Duration, frequency, and number of sessions of the entire treatment	Session duration	Dose	Mode of delivery	Materials	Procedures	Tailoring of the intervention	Adherence information	Location	Therapist expertise	Description	Duration, frequency, and number of sessions of the entire treatment	Session duration	Dose	Mode of delivery	Materials	Procedures	Tailoring of the intervention	Adherence information	Location	Therapist expertise
Cabrera-Martos et al. (2020)	1) Active neurodynamic exercises for the upper limbs	Treatment duration: 4 weeks Frequency: 3 times per week N. of sessions: 12 sessions	50 - 60 minutes	1) Active neurodynamic exercises for the upper limbs *sliding technique *active technique	1) Active neurodynamic exercises for the upper limbs *3 sets of 10 repetitions (alternating the right and left limbs)	1) Radial nerve 2) Median nerve 3) Ulnar nerve	*Face-to-face (1st session) in small groups *To perform at home (the remaining sessions)	1) Active neurodynamic exercises for the upper limbs *a booklet with explanations and photographs of each exercise	1) Active neurodynamic exercises for the upper limbs Initial position: *Sitting in front of a mirror to have visual feedback of posture and movements Mobilization procedure: *Different combinations of neck, elbow, and wrist movements at different shoulder abduction angles to mobilize the radial, median, and ulnar nerves	The exercises were adapted to each patient in the first session, considering their respective pain level.				1) Self-myofascial release	Treatment duration: 4 weeks Frequency: 3 times per week N. of sessions: 12 sessions	50 - 60 min		*Face-to-face (1st session) in small groups *To perform at home (the remaining sessions)	1) Self-myofascial release *foam rollers *roller balls *a booklet with explanations and photographs of each exercise	1) Self-myofascial release EXERCISE 1: Initial position: *Supine position with foam roller under the upper/lower cervical spine Procedure: *Patients were asked to rotate the neck from one side to another in circles (if there was no pain) *The movement was performed for 15 minutes in each cervical region (30 minutes in total) EXERCISE 2: Initial position: *Supine position with the foam ball under …	NA	NA	NA	NA	1) A booklet with information on neck pain	NA	NA	NA	NA	NA	NA	NA		NA	NA
Fernández-Carnero et al. (2019)	1) Median nerve mobilization	Treatment duration: 1 session Frequency: Only one session N. of sessions: 1 session	7 minutes	1) Median nerve mobilization: *tensioning technique *passive technique	1) Median nerve mobilization: *3 sets of 2-minute duration *Frequency of 0.5 Hz (metronome control/steps) *30 seconds of rest between each mobilization	1) Median nerve	Face-to-face	* A Metronome control/steps	1) Median nerve mobilization Initial position: *Patient in a supine lying position *The physical therapist positioned the patient using the following movements: (1) contralateral cervical lateral flexion, (2) shoulder depression, (3) shoulder abduction and external rotation to 90 degrees, (4) elbow flexion to 90 degrees, and (5) forearm supination Mobilization procedure: *The physical therapist e…	Mobilization was performed until the subject felt tension without pain. In case of reported pain, elbow flexion was adapted to non-painful ranges.	No dropouts	University medical center	A trained therapist with experience in manual therapy.	NA	NA	NA	NA	NA	NA	NA	NA	NA	NA	NA	1) Sham neural mobilization technique	Treatment duration: 1 session (7 minutes) Frequency: Only one session N. of sessions: 1 session	7 minutes	1) Sham neural mobilization technique: *passive mobilization *3 sets of 2-minute duration *Frequency of 0.5 Hz (metronome control/steps) *30 seconds of rest between each mobilization	Face-to-face	A Metronome control/steps	1) Sham neural mobilization technique (passive mobilization) Initial position: *Patient in a supine lying position *The physical therapist positioned the patient using the following movements: (1) cervical spine in a neutral position, (2) no shoulder depression, (3) shoulder abduction and external rotation to 45 degrees, (4) elbow flexion to 90 degrees, and (5) forearm pronation Mobilization proc…	NA	No dropouts	University medical center	A trained therapist with experience in manual therapy.
Masullo (2018)	1) Neurodynamic technique for upper limbs (ULNT 1a)	Treatment duration: 2 sessions Frequency: Not informed N. of sessions: 2 sessions	20 minutes of total treatment duration	1) Median nerve mobilization: *tensioning technique *passive technique	1) Neurodynamic technique for upper limbs (ULNT 1a): *3 sets of 10 repetitions	1) Median nerve	Face-to-face	NA	1) Neurodynamic technique for upper limbs (ULNT 1a) Initial position: *Patient in a supine lying position with the hand of the untested side resting on the abdomen Mobilization procedure: *The physical therapist applied the following sequence of movements: (1) shoulder depression + glenohumeral abduction; (2) wrist extension; (3) forearm supination; (4) glenohumeral external rotation; (5) elbow e…	The technique was performed in the pain-free and tension-free range of motion below stimulus threshold.	Not informed	The University College of Osteopathy clinic (London, UK)	Third and fourth year osteopathic students under the supervision of qualified osteopathic tutors.	1) Osteopathic treatment	Treatment duration: 2 sessions Frequency: Not informed N. of sessions: 2 sessions	1) Osteopathic manipulative techniques: Not informed	1) Osteopathic manipulative techniques: Not informed	Face-to-face	NA	1) Osteopathic manipulative techniques *Soft tissues, articulation techniques, high velocity manipulations and myofascial release	Not informed	Not informed	The University College of Osteopathy clinic (London, UK)	Third and fourth year osteopathic students under the supervision of qualified osteopathic tutors.	1) Osteopathic treatment 2) Articulations of the acromioclavicular joint	Treatment duration: 2 sessions Frequency: Not informed N. of sessions: 2 sessions	1) Osteopathic manipulative techniques: Not informed 2) Articulations of the acromioclavicular joint 2 minutes	1) Osteopathic manipulative techniques: Not informed 2) Articulations of the acromioclavicular joint *passive mobilization *2 minutes	Face-to-face	NA	1) Osteopathic manipulative techniques *Soft tissues, articulation techniques, high velocity manipulations and myofascial release 2) Articulations of the acromioclavicular joint Initial position: *Patient in a supine lying position with his arm flexed at the shoulder and elbow, adducted and placed on the opposite shoulder. Mobilization procedure: *On the acromioclavicular joint of this side, prac…	Not informed	Not informed	The University College of Osteopathy clinic (London, UK)	Third and fourth year osteopathic students under the supervision of qualified osteopathic tutors.
Khan et al. (2015)	1) Peripheral nerve slider technique	Treatment duration: 6 weeks Frequency: Not informed N. of sessions: Not informed	Not informed	1) Peripheral nerve slider technique: *slider technique	1) Peripheral nerve slider technique Not informed	Not informed	Face-to-face	NA	1) Peripheral nerve slider technique Initial position: Not informed Mobilization procedure: Not informed	Not informed	Not informed	At the Armed Forces Institute of Rehabilitation Medicine (AFIRM) (Rawalpindi, Pakistan)	Not informed	NA	NA	NA	NA	NA	NA	NA	NA	NA	NA	NA	1) Cervical spine mobilization	Treatment duration: 6 weeks Frequency: Not informed N. of sessions: Not informed	1) Cervical spine mobilization: Not informed	1) Cervical spine mobilization: Not informed	Face-to-face	NA	1) Cervical spine mobilization *According to the Maitland Treatment Guidelines	Not informed	Not informed	At the Armed Forces Institute of Rehabilitation Medicine (AFIRM) (Rawalpindi, Pakistan)	Not informed
Gupta et al. (2012)	1) Neurodynamic technique for upper limbs (ULNT 1)	Treatment duration: 1 week Frequency: Not informed N. of sessions: 5 sessions	Not informed	1) ULTN1 Median nerve mobilization (active-assisted mobilization): *slider technique *active-assisted mobilization	1) Neurodynamic technique for upper limbs (ULNT 1) *3 sets of 10 repetitions *1 minute rest between sets *At the end of intervention = a rest period of 10 minutes	1) Median nerve	Face-to-face	NA	1) Neurodynamic technique for upper limbs (ULNT 1) Initial position: *Patient in a supine lying position *Symptomatic upper limb in the following position: 110-degree shoulder abduction, glenohumeral external rotation, forearm supination, wrist and finger extension, with elbow in flexion. Mobilization procedure: *The patient actively moved the symptomatic arm from elbow flexion to elbow extension…	The technique was performed in the pain-free ROM or until the patient felt a little discomfort.	Two subjects in the experimental group dropped out of the study.	Not informed	Not informed	NA	NA	NA	NA	NA	NA	NA	NA	NA	NA	NA	1) Neck and shoulder exercises 2) Ergonomic advice	Treatment duration: 1 week Frequency: 1 session per day N. of sessions: 5 session	1) Neck and shoulder exercises: 30 minutes	1) Neck and shoulder exercises: *3 sets of 10 repetitions for each isometric exercise	At home	NA	1) Neck and shoulder exercises *Active ROM exercises of neck and shoulder *Isometric exercises *There was a training session where the patients were taught the exercises so that they could perform them on their own at home. 2) Ergonomic advice *Advice on good posture during sitting, working and standing *Taking breaks during long working hours	Not informed	Compliance was verified through telephone calls on the third, fifth and seventh days. Non-adherence was defined as not exercising for 2 days of the 7-day treatment protocol.	Not informed	Not informed
Marks et al. (2011)	1) Neurodynamic technique for upper limbs	Treatment duration: 1 session Frequency: NA N. of sessions: 1 session	Approximately 15 min	1) Neurodynamic techniques for upper limbs *slider technique	1) Neurodynamic techniques for upper limbs Not informed	Median OR ulnar OR radial nerves	Face-to-face	NA	1) Neurodynamic techniques for upper limbs Initial position: Not informed Mobilization procedure: *The movements to perform the technique were performed by mobilizing the shoulder, elbow and wrist. *The cervical spine was placed in more or less lateral flexion, depending on the patient's reaction.	The neurodynamic technique was chosen individually according to the most restricted neurodynamic movements in each participant.	NA	In an outpatient rehabilitation centre	Not informed	NA	NA	NA	NA	NA	NA	NA	NA	NA	NA	NA	1) Cervical spine mobilization	Treatment duration: 1 session Frequency: NA N. of sessions: 1 session	Approximately 15 min	1) Cervical spine mobilization: Not informed	Face-to-face	NA	1) Cervical spine mobilization *Accessory and passive physiological movements at dysfunctional mechanical interfaces located in the cervical spine and/or first rib.	The technique used and its respective dosage varied according to the physical examination and the patient's reaction.	NA	In an outpatient rehabilitation centre	Not informed
Chhabra et al. (2008)	1) Neurodynamic technique for upper limbs (ULNT 2a)	Treatment duration: 6 weeks Frequency: Not informed N. of sessions: up to 7 sessions	Not informed	1) Neurodynamic technique for upper limbs (ULNT 2a) *tensioning technique *passive technique	1) Neurodynamic technique for upper limbs (ULNT 2a) *2 sets of 30 repetitions	Median nerve	Face-to-face	1) Neurodynamic technique for upper limbs (ULNT 2a) *An air-filled pressure sensor	1) Neurodynamic technique for upper limbs (ULNT 2a) Initial position: *Patient in a supine lying position *Shoulder depression was maintained throughout the treatment session by using an air-filled pressure sensor that was inflated to a baseline of 40 mm Hg and shoulder girdle depression was applied so that it reached the value of 60 mm Hg Mobilization procedure: *The technique was performed by a…	Mobilization was graded based on irritability and condition severity.	Loss of 2 participants who did not enter the analysis.	In the outpatient section of the Department of Physiotherapy (PT), Kasturba Hospital, Manipal (India)	Not informed	1) Hot pack 2) Cervical lateral glide 3) Home exercises	Treatment duration: 6 weeks Frequency: Not informed N. of sessions: up to 7 sessions (face-to-face delivery)	1) Hot pack Not informed 2) Cervical lateral glide *Approximately 2 min 3) Home exercises Not informed	1) Hot pack Not informed 2) Cervical lateral glide *1 oscillation per 2-3 seconds *2 sets of 10 oscillations 3) Home exercises Not informed	1) Hot pack Face-to-face 2) Cervical lateral glide Face-to-face 3) Home exercises At home	NA	1) Hot pack *Applied to the neck region 2) Cervical lateral glide *Participants positioned in dorsal decubitus on the stretcher with the cervical spine in a neutral position, arms at the sides, elbows flexed and hands resting on the abdomen *The therapist stood at the head of the stretcher and applied a lateral glide in the cervical region distant from the symptom, i.e. C5-C6, C6-C7 3) Home exerc…	NA	Loss of 2 participants who did not enter the analysis.	In the outpatient section of the Department of Physiotherapy (PT), Kasturba Hospital, Manipal (India)	NA	1) Hot pack 2) Cervical lateral glide 3) Home exercises	Treatment duration: 6 weeks Frequency: Not informed N. of sessions: up to 7 sessions (face-to-face delivery)	1) Hot pack Not informed 2) Cervical lateral glide *Approximately 2 min 3) Home exercises Not informed	1) Hot pack Not informed 2) Cervical lateral glide *1 oscillation per 2-3 seconds *2 sets of 10 oscillations 3) Home exercises Not informed	1) Hot pack Face-to-face 2) Cervical lateral glide Face-to-face 3) Home exercises At home	NA	1) Hot pack *Applied to the neck region 2) Cervical lateral glide *Participants positioned in dorsal decubitus on the stretcher with the cervical spine in a neutral position, arms at the sides, elbows flexed and hands resting on the abdomen *The therapist stood at the head of the stretcher and applied a lateral glide in the cervical region distant from the symptom, i.e. C5-C6, C6-C7 3) Home exerc…	NA	Loss of 2 participants who did not enter the analysis.	In the outpatient section of the Department of Physiotherapy (PT), Kasturba Hospital, Manipal (India)	NA
Allison et al. (2002)	NEURAL TREATMENT: 1) Cervical spine mobilization (cervical lateral glide) 2) Shoulder girdle oscillation (caudal cephalic mobilization) 3) Muscle re-education 4) Home exercises	1) FACE-TO-FACE DELIVERY (Cervical spine mobilization, shoulder girdle oscillation and muscle re-education): Treatment duration: 8 weeks Frequency: Not informed N. of sessions: Not informed 2) TO PERFORM AT HOME (home exercises): Treatment duration: 8 weeks Frequency: 1-3 times daily N. of sessions: Not informed	Not informed	NEURAL TREATMENT: *passive technique (Cervical spine mobilization, Shoulder girdle oscillation and Muscle re-education) *active technique (home exercises) OBS: It is unclear whether a tensioning or sliding technique was used.	1) Cervical spine mobilization (cervical lateral glide) *not informed 2) Shoulder girdle oscillation *not informed 3) Muscle re-education *not informed 4) Home exercises *1 set of up to 10 repetitions (1-3 times daily)	Brachial plexus	FACE-TO-FACE DELIVERY: 1) Cervical spine mobilization (cervical lateral glide) 2) Shoulder girdle oscillation (caudal cephalic mobilization) 3) Muscle re-education TO PERFORM AT HOME: 4) Home exercises	NA	1) Cervical spine mobilization (cervical lateral glide) Initial position: *Participants positioned in dorsal decubitus on the stretcher with shoulders positioned in slight abduction and medial rotation. Elbows flexed and hands resting on the abdomen. Mobilization procedure: *The physical therapist stabilized the patient's shoulder by placing one hand over the acromial region, while the other hand…	1) Cervical spine mobilization (cervical lateral glide) *The mobilization was performed before the onset of pain. 2) Shoulder girdle oscillation (caudal cephalic mobilization) *The mobilization was carried out to a point where the therapist felt a first sense of resistance in the caudal direction.	Loss of 3 participants who entered the analysis by imputation methods for missing values.	Not informed	Not informed	NA	NA	NA	NA	NA	NA	NA	NA	NA	NA	NA	ARTICULAR TREATMENT (non-specific intervention): 1) Gleno-humeral joint mobilization 2) Thoracic mobilization 3) Home exercises	Treatment duration: 8 weeks Frequency: Not informed N. of sessions: Not informed	Not informed	Not informed	FACE-TO-FACE DELIVERY: 1) Gleno-humeral joint mobilization 2) Thoracic mobilization Face-to-face TO PERFORM AT HOME: 3) Home exercises	NA	EXPERIMENTAL GROUP 2: 1) Gleno-humeral joint mobilization Initial position: *The subject was positioned in the supine position with the arms resting along the body. Mobilization procedure: *The physical therapist held the participant's forearm against their body and supported the posterior surface of the humeral head. The technique was performed through a posteroanterior mobilization. *The progre…	NA	Loss of 1 participant who entered the analysis by imputation methods for missing values.	Not informed	Not informed
