# Supplementary material for: Effectiveness of Neural Mobilisation on Pain Intensity, Functional Status, and Physical Performance in Adults with Musculoskeletal Pain – A Systematic Review with Meta-Analysis
Source: Clin Rehabil. 2023 Nov 21;38(2):145–83. doi: 10.1177/02692155231215216 (PMC10725147; doi:10.1177/02692155231215216)
Supplement: sj-xlsm-6-cre-10.1177_02692155231215216 - Supplemental material for Effectiveness of Neural Mobilisation on Pain Intensity, Functional Status, and Physical Performance in Adults with Musculoskeletal Pain – A Systematic Review with Meta-Analysis [file sj-xlsm-6-cre-10.1177_02692155231215216.xlsm]

## Sheet: Intro
							V9 update:
							*Add a new button in Summary tab to synchronize results between Results and Summary tabs
							V8 update:
							*Added judgement-level comment in the summary table
							*Removed "Double click on this column…" label in the comments after enter
							*Corrected spelling mistakes

## Sheet: Results
Basic information													Domain 1. Randomization process										Domain 2. Deviations from intended interventions																		Domain 3. Mising outcome data
Time	Unique ID	Assessor	Study ID	Reference	Experimental	Comparator	Outcome	Results	Aim	Effect of adhering to intervention?	Weight	Sources	1.1	1.2	Note for 1.1&1.2	1.3	Note for 1.3	1.0 Algorithm result	1.0 Assessor's Judgement	1.0 General note	1.0 Optional Question	1.0 Note for optional question	2.1	2.2	Note for 2.1&2.2	2.3	Note for 2.3	2.4	Note for 2.4	2.5	Note for 2.5	2.6	Note for 2.6	2.7	Note for 2.7	2.0 Algorithm result	2.0 Assessor's Judgement	2.0 General Notes	2.0 Optional Question	2.0 Note for optional question	3.1	Note for 3.1	3.2	Note for 3.2	3.3	Note for 3.3&3.4	3.4	Note for 3.4 (not use)	3.0 Algorithm result
2022/09/08 08.27	1.1.1	FB	HO_001	Pedersini et al. (2021)	MI+PT+ST	Active control intervention	Pain intensity	Between-group difference (post-intervention)	assignment to intervention (the 'intention-to-treat' effect)	NA	1	Journal article(s); Trial protocol; Non-commercial trial registry record (e.g. ClinicalTrials.gov record)	Y	Y	"Participants were randomly assigned to either neurodynamic mobilization or passive robotic physiologic movements using simple randomization with a random number generator created by an individual not involved in subject recruitment. Randomization was conducted using a random sequence generator program (http://www.random.org)."_x000D_ _x000D_ "After the completion of all baseline measurements, us…	PN		Low	Low	"Participants were randomly assigned to either neurodynamic mobilization or passive robotic physiologic movements using simple randomization with a random number generator created by an individual not involved in subject recruitment. Randomization was conducted using a random sequence generator program (http://www.random.org)."_x000D_ _x000D_ "After the completion of all baseline measurements, us…			PY	Y	"The experimental group received neurodynamic mobilization of the median, radial, and ulnar nerves, and the control group received robotic-assisted passive movement treatment. Both groups also participated in a program of hand stability exercises."_x000D_ _x000D_ "[...] it was impossible to blind the patients to the treatment that they received, although all patients received the same information…	N	Figure 2 - Consort flow chart	NA		NA		Y	"Data were analyzed using SPSS for Windows, version 24, conducted following an intent-to-treat analysis [...]."	NA		Low	Low	"The experimental group received neurodynamic mobilization of the median, radial, and ulnar nerves, and the control group received robotic-assisted passive movement treatment. Both groups also participated in a program of hand stability exercises."_x000D_ _x000D_ "[...] it was impossible to blind the patients to the treatment that they received, although all patients received the same information…			Y	Figure 2 - Consort flow chart	NA		NA		NA		Low
2022/11/10 12.37	1.1.2	FB	HO_002	Villafañe et al. (2013b)	MI+PT+ST	Placebo (detuned ultrasound therapy)	Pain intensity	Between-group difference (post-intervention)	assignment to intervention (the 'intention-to-treat' effect)	NA	1	Journal article(s)	Y	NI	"After the completion of all baseline measurements, using a computer program (http://www.graphpad.com/quickcalcs/randomize1.cfm), subjects were randomly assigned by an external assistant to 1 of 2 groups: an experimental group that received a multimodal treatment protocol for CMC joint OA–related pain or a placebo group that received detuned ultrasound therapy."	N	Table 2	Some concerns	Some concerns	"After the completion of all baseline measurements, using a computer program (http://www.graphpad.com/quickcalcs/randomize1.cfm), subjects were randomly assigned by an external assistant to 1 of 2 groups: an experimental group that received a multimodal treatment protocol for CMC joint OA–related pain or a placebo group that received detuned ultrasound therapy."_x000D_ _x000D_ Table 2			PY	Y	NM vs. sham therapy (totally different from the intervention group)	PN	"We selected a protocol-based treatment approach, standardizing the interventions for all included patients, rather than an impairment-based approach. [...] we decided that an impairment-based approach would not allow for enough accurate description of the selected techniques (rate, direction of force, amplitude) for clinicians to be able to perform the identical procedure in their own clinical p…	NA		NA		Y		NA		Low	Low	NM vs. sham therapy (totally different from the intervention group)_x000D_ _x000D_ "We selected a protocol-based treatment approach, standardizing the interventions for all included patients, rather than an impairment-based approach. [...] we decided that an impairment-based approach would not allow for enough accurate description of the selected techniques (rate, direction of force, amplitude) f…			Y	Figure 4	NA		NA		NA		Low
2022/09/14 23.43	1.2.1	FB	HO_001	Pedersini et al. (2021)	MI+PT+ST	Active control intervention	PPT	Between-group difference (post-intervention)	assignment to intervention (the 'intention-to-treat' effect)	NA	1	Journal article(s); Trial protocol; Non-commercial trial registry record (e.g. ClinicalTrials.gov record)	Y	Y	"Participants were randomly assigned to either neurodynamic mobilization or passive robotic physiologic movements using simple randomization with a random number generator created by an individual not involved in subject recruitment. Randomization was conducted using a random sequence generator program (http://www.random.org)."_x000D_ _x000D_ "After the completion of all baseline measurements, us…	N		Low	Low	"Participants were randomly assigned to either neurodynamic mobilization or passive robotic physiologic movements using simple randomization with a random number generator created by an individual not involved in subject recruitment. Randomization was conducted using a random sequence generator program (http://www.random.org)."_x000D_ _x000D_ "After the completion of all baseline measurements, us…			PY	Y	"The experimental group received neurodynamic mobilization of the median, radial, and ulnar nerves, and the control group received robotic-assisted passive movement treatment. Both groups also participated in a program of hand stability exercises."_x000D_ _x000D_ "[...] it was impossible to blind the patients to the treatment that they received, although all patients received the same information…	N	Figure 2 - Consort flow chart	NA		NA		Y	"Data were analyzed using SPSS for Windows, version 24, conducted following an intent-to-treat analysis [...]."	NA		Low	Low	"The experimental group received neurodynamic mobilization of the median, radial, and ulnar nerves, and the control group received robotic-assisted passive movement treatment. Both groups also participated in a program of hand stability exercises."_x000D_ _x000D_ "[...] it was impossible to blind the patients to the treatment that they received, although all patients received the same information…			Y	Figure 2 - Consort flow chart	NA		NA		NA		Low
2022/11/29 17.37	1.2.3	FB	HO_003	Villafañe et al. (2012, 2013a)	SI+PT+ST	Placebo (ultrasound therapy)	PPT (dominant side)	Between-group difference (post-intervention)	assignment to intervention (the 'intention-to-treat' effect)	NA	1	Journal article(s)	Y	Y	"The study was a double-blind, randomized controlled trial. [...] After pretreatment measurements, subjects were assigned randomly into the 2 groups, using GraphPad Software."	N	Table 1	Low	Low	"The study was a double-blind, randomized controlled trial. [...] After pretreatment measurements, subjects were assigned randomly into the 2 groups, using GraphPad Software."_x000D_ _x000D_ Table 1			PY	Y	NM vs. placebo (ultrasound therapy)_x000D_ Non-pharmacological intervention	NI		NA		NA		PY	Looking to the flow diagram (Figure 2), there is no reason to suspect that the authors did not perform an ITT analysis.	NA		Some concerns	Some concerns	NM vs. placebo (ultrasound therapy)_x000D_ Non-pharmacological intervention_x000D_ _x000D_ Looking to the flow diagram (Figure 2), there is no reason to suspect that the authors did not perform an ITT analysis._x000D_			Y	Flow diagram (Figure 2)	NA		NA		NA		Low
2022/11/10 12.39	1.2.2	FB	HO_002	Villafañe et al. (2013b)	MI+PT+ST	Placebo (detuned ultrasound therapy)	PPT (affected side)	Between-group difference (post-intervention)	assignment to intervention (the 'intention-to-treat' effect)	NA	1	Journal article(s)	Y	NI	"After the completion of all baseline measurements, using a computer program (http://www.graphpad.com/quickcalcs/randomize1.cfm), subjects were randomly assigned by an external assistant to 1 of 2 groups: an experimental group that received a multimodal treatment protocol for CMC joint OA–related pain or a placebo group that received detuned ultrasound therapy."	N	Table 2	Some concerns	Some concerns	"After the completion of all baseline measurements, using a computer program (http://www.graphpad.com/quickcalcs/randomize1.cfm), subjects were randomly assigned by an external assistant to 1 of 2 groups: an experimental group that received a multimodal treatment protocol for CMC joint OA–related pain or a placebo group that received detuned ultrasound therapy."_x000D_ _x000D_ Table 2			PY	Y	NM vs. sham therapy (totally different from the intervention group)	PN	"We selected a protocol-based treatment approach, standardizing the interventions for all included patients, rather than an impairment-based approach. [...] we decided that an impairment-based approach would not allow for enough accurate description of the selected techniques (rate, direction of force, amplitude) for clinicians to be able to perform the identical procedure in their own clinical p…	NA		NA		Y		NA		Low	Low	NM vs. sham therapy (totally different from the intervention group)_x000D_ _x000D_ "We selected a protocol-based treatment approach, standardizing the interventions for all included patients, rather than an impairment-based approach. [...] we decided that an impairment-based approach would not allow for enough accurate description of the selected techniques (rate, direction of force, amplitude) f…			Y	Figure 4	NA		NA		NA		Low
2022/09/14 23.43	1.3.1	FB	HO_001	Pedersini et al. (2021)	MI+PT+ST	Active control intervention	PPT	Between-group difference (post-intervention)	assignment to intervention (the 'intention-to-treat' effect)	NA	1	Journal article(s); Trial protocol; Non-commercial trial registry record (e.g. ClinicalTrials.gov record)	Y	Y	"Participants were randomly assigned to either neurodynamic mobilization or passive robotic physiologic movements using simple randomization with a random number generator created by an individual not involved in subject recruitment. Randomization was conducted using a random sequence generator program (http://www.random.org)."_x000D_ _x000D_ "After the completion of all baseline measurements, us…	N		Low	Low	"Participants were randomly assigned to either neurodynamic mobilization or passive robotic physiologic movements using simple randomization with a random number generator created by an individual not involved in subject recruitment. Randomization was conducted using a random sequence generator program (http://www.random.org)."_x000D_ _x000D_ "After the completion of all baseline measurements, us…			PY	Y	"The experimental group received neurodynamic mobilization of the median, radial, and ulnar nerves, and the control group received robotic-assisted passive movement treatment. Both groups also participated in a program of hand stability exercises."_x000D_ _x000D_ "[...] it was impossible to blind the patients to the treatment that they received, although all patients received the same information…	N	Figure 2 - Consort flow chart	NA		NA		Y	"Data were analyzed using SPSS for Windows, version 24, conducted following an intent-to-treat analysis [...]."	NA		Low	Low	"The experimental group received neurodynamic mobilization of the median, radial, and ulnar nerves, and the control group received robotic-assisted passive movement treatment. Both groups also participated in a program of hand stability exercises."_x000D_ _x000D_ "[...] it was impossible to blind the patients to the treatment that they received, although all patients received the same information…			Y	Figure 2 - Consort flow chart	NA		NA		NA		Low
2022/11/10 12.40	1.3.2	FB	HO_002	Villafañe et al. (2013b)	MI+PT+ST	Placebo (detuned ultrasound therapy)	PPT (nonaffected side)	Between-group difference (post-intervention)	assignment to intervention (the 'intention-to-treat' effect)	NA	1	Journal article(s)	Y	NI	"After the completion of all baseline measurements, using a computer program (http://www.graphpad.com/quickcalcs/randomize1.cfm), subjects were randomly assigned by an external assistant to 1 of 2 groups: an experimental group that received a multimodal treatment protocol for CMC joint OA–related pain or a placebo group that received detuned ultrasound therapy."	N	Table 2	Some concerns	Some concerns	"After the completion of all baseline measurements, using a computer program (http://www.graphpad.com/quickcalcs/randomize1.cfm), subjects were randomly assigned by an external assistant to 1 of 2 groups: an experimental group that received a multimodal treatment protocol for CMC joint OA–related pain or a placebo group that received detuned ultrasound therapy."_x000D_ _x000D_ Table 2			PY	Y	NM vs. sham therapy (totally different from the intervention group)	PN	"We selected a protocol-based treatment approach, standardizing the interventions for all included patients, rather than an impairment-based approach. [...] we decided that an impairment-based approach would not allow for enough accurate description of the selected techniques (rate, direction of force, amplitude) for clinicians to be able to perform the identical procedure in their own clinical p…	NA		NA		Y		NA		Low	Low	NM vs. sham therapy (totally different from the intervention group)_x000D_ _x000D_ "We selected a protocol-based treatment approach, standardizing the interventions for all included patients, rather than an impairment-based approach. [...] we decided that an impairment-based approach would not allow for enough accurate description of the selected techniques (rate, direction of force, amplitude) f…			Y	Figure 4	NA		NA		NA		Low
2022/11/29 17.36	1.3.3	FB	HO_003	Villafañe et al. (2012, 2013a)	SI+PT+ST	Placebo (ultrasound therapy)	PPT (dominant side)	Between-group difference (post-intervention)	assignment to intervention (the 'intention-to-treat' effect)	NA	1	Journal article(s)	Y	Y	"The study was a double-blind, randomized controlled trial. [...] After pretreatment measurements, subjects were assigned randomly into the 2 groups, using GraphPad Software."_x000D_ _x000D_ Villafañe et al. (2012a)	N	Tables 1 & 2	Low	Low	"The study was a double-blind, randomized controlled trial. [...] After pretreatment measurements, subjects were assigned randomly into the 2 groups, using GraphPad Software."_x000D_ _x000D_ Villafañe et al. (2012a)_x000D_ _x000D_ Tables 1 & 2			PY	Y	NM vs. placebo (ultrasound therapy)_x000D_ Non-pharmacological intervention	NI		NA		NA		PY	Looking to the flow diagram (Figure 1), there is no reason to suspect that the authors did not perform an ITT analysis.	NA		Some concerns	Some concerns	NM vs. placebo (ultrasound therapy)_x000D_ Non-pharmacological intervention_x000D_ _x000D_ Looking to the flow diagram (Figure 1), there is no reason to suspect that the authors did not perform an ITT analysis._x000D_			Y	Flow diagram (Figure 1)	NA		NA		NA		Low
2022/09/08 08.34	1.4.1	FB	HO_001	Pedersini et al. (2021)	MI+ST+PT	Active control intervention	Pinch strength	Between-group difference (after the intervention)	assignment to intervention (the 'intention-to-treat' effect)	NA	1	Journal article(s); Trial protocol; Non-commercial trial registry record (e.g. ClinicalTrials.gov record)	Y	Y	"Participants were randomly assigned to either neurodynamic mobilization or passive robotic physiologic movements using simple randomization with a random number generator created by an individual not involved in subject recruitment. Randomization was conducted using a random sequence generator program (http://www.random.org)."_x000D_ _x000D_ "After the completion of all baseline measurements, us…	N		Low	Low	"Participants were randomly assigned to either neurodynamic mobilization or passive robotic physiologic movements using simple randomization with a random number generator created by an individual not involved in subject recruitment. Randomization was conducted using a random sequence generator program (http://www.random.org)."_x000D_ _x000D_ "After the completion of all baseline measurements, us…			PY	Y	"The experimental group received neurodynamic mobilization of the median, radial, and ulnar nerves, and the control group received robotic-assisted passive movement treatment. Both groups also participated in a program of hand stability exercises."_x000D_ _x000D_ "[...] it was impossible to blind the patients to the treatment that they received, although all patients received the same information…	N	Figure 2 - Consort flow chart	NA		NA		Y	"Data were analyzed using SPSS for Windows, version 24, conducted following an intent-to-treat analysis [...]."	NA		Low	Low	"The experimental group received neurodynamic mobilization of the median, radial, and ulnar nerves, and the control group received robotic-assisted passive movement treatment. Both groups also participated in a program of hand stability exercises."_x000D_ _x000D_ "[...] it was impossible to blind the patients to the treatment that they received, although all patients received the same information…			Y	Figure 2 - Consort flow chart	NA		NA		NA		Low
2022/11/29 17.34	1.4.3	FB	HO_003	Villafañe et al. (2012, 2013a)	SI+PT+ST	Placebo (ultrasound therapy)	Pinch strength	Between-group difference (post-intervention)	assignment to intervention (the 'intention-to-treat' effect)	NA	1	Journal article(s)	Y	Y	"The study was a double-blind, randomized controlled trial. [...] After pretreatment measurements, subjects were assigned randomly into the 2 groups, using GraphPad Software."	N	Table 1	Low	Low	"The study was a double-blind, randomized controlled trial. [...] After pretreatment measurements, subjects were assigned randomly into the 2 groups, using GraphPad Software."_x000D_ _x000D_ Table 1			PY	Y	NM vs. placebo (ultrasound therapy)_x000D_ Non-pharmacological intervention	NI		NA		NA		PY	Looking to the flow diagram (Figure 2), there is no reason to suspect that the authors did not perform an ITT analysis.	NA		Some concerns	Some concerns	NM vs. placebo (ultrasound therapy)_x000D_ Non-pharmacological intervention_x000D_ _x000D_ Looking to the flow diagram (Figure 2), there is no reason to suspect that the authors did not perform an ITT analysis._x000D_			Y	Flow diagram (Figure 2)	NA		NA		NA		Low
2022/11/10 12.40	1.4.2	FB	HO_002	Villafañe et al. (2013b)	MI+PT+ST	Placebo (detuned ultrasound therapy)	Pinch strength	Between-group difference (post-intervention)	assignment to intervention (the 'intention-to-treat' effect)	NA	1	Journal article(s)	Y	NI	"After the completion of all baseline measurements, using a computer program (http://www.graphpad.com/quickcalcs/randomize1.cfm), subjects were randomly assigned by an external assistant to 1 of 2 groups: an experimental group that received a multimodal treatment protocol for CMC joint OA–related pain or a placebo group that received detuned ultrasound therapy."	N	Table 2	Some concerns	Some concerns	"After the completion of all baseline measurements, using a computer program (http://www.graphpad.com/quickcalcs/randomize1.cfm), subjects were randomly assigned by an external assistant to 1 of 2 groups: an experimental group that received a multimodal treatment protocol for CMC joint OA–related pain or a placebo group that received detuned ultrasound therapy."_x000D_ _x000D_ Table 2			PY	Y	NM vs. sham therapy (totally different from the intervention group)	PN	"We selected a protocol-based treatment approach, standardizing the interventions for all included patients, rather than an impairment-based approach. [...] we decided that an impairment-based approach would not allow for enough accurate description of the selected techniques (rate, direction of force, amplitude) for clinicians to be able to perform the identical procedure in their own clinical p…	NA		NA		Y		NA		Low	Low	NM vs. sham therapy (totally different from the intervention group)_x000D_ _x000D_ "We selected a protocol-based treatment approach, standardizing the interventions for all included patients, rather than an impairment-based approach. [...] we decided that an impairment-based approach would not allow for enough accurate description of the selected techniques (rate, direction of force, amplitude) f…			Y	Figure 4	NA		NA		NA		Low
2022/09/08 08.33	1.5.1	FB	HO_001	Pedersini et al. (2021)	MI+ST+PT	Active control intervention	Grip strength	Between-group difference (after the intervention)	assignment to intervention (the 'intention-to-treat' effect)	NA	1	Journal article(s); Trial protocol; Non-commercial trial registry record (e.g. ClinicalTrials.gov record)	Y	Y	"Participants were randomly assigned to either neurodynamic mobilization or passive robotic physiologic movements using simple randomization with a random number generator created by an individual not involved in subject recruitment. Randomization was conducted using a random sequence generator program (http://www.random.org)."_x000D_ _x000D_ "After the completion of all baseline measurements, us…	N		Low	Low	"Participants were randomly assigned to either neurodynamic mobilization or passive robotic physiologic movements using simple randomization with a random number generator created by an individual not involved in subject recruitment. Randomization was conducted using a random sequence generator program (http://www.random.org)."_x000D_ _x000D_ "After the completion of all baseline measurements, us…			PY	Y	"The experimental group received neurodynamic mobilization of the median, radial, and ulnar nerves, and the control group received robotic-assisted passive movement treatment. Both groups also participated in a program of hand stability exercises."_x000D_ _x000D_ "[...] it was impossible to blind the patients to the treatment that they received, although all patients received the same information…	N	Figure 2 - Consort flow chart	NA		NA		Y	"Data were analyzed using SPSS for Windows, version 24, conducted following an intent-to-treat analysis [...]."	NA		Low	Low	"The experimental group received neurodynamic mobilization of the median, radial, and ulnar nerves, and the control group received robotic-assisted passive movement treatment. Both groups also participated in a program of hand stability exercises."_x000D_ _x000D_ "[...] it was impossible to blind the patients to the treatment that they received, although all patients received the same information…			Y	Figure 2 - Consort flow chart	NA		NA		NA		Low
2022/11/10 12.41	1.5.2	FB	HO_002	Villafañe et al. (2013b)	MI+PT+ST	Placebo (detuned ultrasound therapy)	Grip strength	Between-group difference (post-intervention)	assignment to intervention (the 'intention-to-treat' effect)	NA	1	Journal article(s)	Y	NI	"After the completion of all baseline measurements, using a computer program (http://www.graphpad.com/quickcalcs/randomize1.cfm), subjects were randomly assigned by an external assistant to 1 of 2 groups: an experimental group that received a multimodal treatment protocol for CMC joint OA–related pain or a placebo group that received detuned ultrasound therapy."	N	Table 2	Some concerns	Some concerns	"After the completion of all baseline measurements, using a computer program (http://www.graphpad.com/quickcalcs/randomize1.cfm), subjects were randomly assigned by an external assistant to 1 of 2 groups: an experimental group that received a multimodal treatment protocol for CMC joint OA–related pain or a placebo group that received detuned ultrasound therapy."_x000D_ _x000D_ Table 2			PY	Y	NM vs. sham therapy (totally different from the intervention group)	PN	"We selected a protocol-based treatment approach, standardizing the interventions for all included patients, rather than an impairment-based approach. [...] we decided that an impairment-based approach would not allow for enough accurate description of the selected techniques (rate, direction of force, amplitude) for clinicians to be able to perform the identical procedure in their own clinical p…	NA		NA		Y		NA		Low	Low	NM vs. sham therapy (totally different from the intervention group)_x000D_ _x000D_ "We selected a protocol-based treatment approach, standardizing the interventions for all included patients, rather than an impairment-based approach. [...] we decided that an impairment-based approach would not allow for enough accurate description of the selected techniques (rate, direction of force, amplitude) f…			Y	Figure 4	NA		NA		NA		Low
2022/09/29 10.29	2.1.4	FB	LE_004	Yilmaz et al. (2022)	MI+APT+TT	Home exercise program	Pain intensity	Between-group difference (post-intervention)	assignment to intervention (the 'intention-to-treat' effect)	NA	1	Journal article(s)	Y	Y	"The participants were allocated to the control group and neuromobilization group by using a randomized sampling method by the first author. Envelopes were provided as many as the number of people determined by the power analysis method. The papers written by the neuromobilization group were placed in half of these sealed opaque envelopes, and the other papers by the control group were placed in …	PY	Pain intensity (rest pain level and activity pain level) assessed at baseline is significantly different between groups._x000D_ Table 2	Some concerns	Some concerns	"The participants were allocated to the control group and neuromobilization group by using a randomized sampling method by the first author. Envelopes were provided as many as the number of people determined by the power analysis method. The papers written by the neuromobilization group were placed in half of these sealed opaque envelopes, and the other papers by the control group were placed in …			PY	Y	Multimodal intervention (home exercise program plus neural mobilization) vs. only home exercise program	NI	Considering that one group (experimental group) received a face-to-face delivery intervention while the other performed only home exercises, there is no evidence that there were no deviations from the intended interventions during visits with the physical therapist._x000D_	NA		NA		PY		NA		Some concerns	Some concerns	Multimodal intervention (home exercise program plus neural mobilization) vs. only home exercise program_x000D_ _x000D_ Considering that one group (experimental group) received a face-to-face delivery intervention while the other performed only home exercises, there is no evidence that there were no deviations from the intended interventions during visits with the physical therapist._x000D_ _x000D…			PN	More than 5% in each group:_x000D_ Experimental group: loss of 3 participants (15%)_x000D_ Control group: loss of 2 participants (10%)_x000D_	N		PY	Reasons for dropouts: (1) individual problems; (2) work intensity.	NI		High
2022/11/15 07.36	2.2.4	FB	LE_004	Yilmaz et al. (2022)	MI+APT+TT	Home exercise program	Functional ability	Between-group difference (post-intervention)	assignment to intervention (the 'intention-to-treat' effect)	NA	1	Journal article(s)	Y	Y	"The participants were allocated to the control group and neuromobilization group by using a randomized sampling method by the first author. Envelopes were provided as many as the number of people determined by the power analysis method. The papers written by the neuromobilization group were placed in half of these sealed opaque envelopes, and the other papers by the control group were placed in …	PY	Pain intensity (rest pain level and activity pain level) assessed at baseline is significantly different between groups._x000D_ Table 2	Some concerns	Some concerns	"The participants were allocated to the control group and neuromobilization group by using a randomized sampling method by the first author. Envelopes were provided as many as the number of people determined by the power analysis method. The papers written by the neuromobilization group were placed in half of these sealed opaque envelopes, and the other papers by the control group were placed in …			PY	Y	Multimodal intervention (home exercise program plus neural mobilization) vs. only home exercise program	NI	Considering that one group (experimental group) received a face-to-face delivery intervention while the other performed only home exercises, there is no evidence that there were no deviations from the intended interventions during visits with the physical therapist._x000D_	NA		NA		PY		NA		Some concerns	Some concerns	Multimodal intervention (home exercise program plus neural mobilization) vs. only home exercise program_x000D_ _x000D_ Considering that one group (experimental group) received a face-to-face delivery intervention while the other performed only home exercises, there is no evidence that there were no deviations from the intended interventions during visits with the physical therapist._x000D_ _x000D…			PN	More than 5% in each group:_x000D_ Experimental group: loss of 3 participants (15%)_x000D_ Control group: loss of 2 participants (10%)_x000D_	N		PY	Reasons for dropouts: (1) individual problems; (2) work intensity.	NI		High
2022/09/20 14.44	2.2.6	FB	LE_006	Drechsler et al. (1997)	MI+APT+TT	Active control intervention	Functional ability	Between-group difference (post-intervention)	assignment to intervention (the 'intention-to-treat' effect)	NA	1	Journal article(s)	NI	NI	The only information about randomization methods is a statement that the study is randomized._x000D_ _x000D_ "Subjects were randomly assigned to one of two groups."	PY	Table 1 (Upper limb tension test IIb and Grip strength)	High	High	The only information about randomization methods is a statement that the study is randomized._x000D_ _x000D_ "Subjects were randomly assigned to one of two groups."_x000D_ Table 1 (Upper limb tension test IIb and Grip strength)			PY	Y	NM (multimodal intervention) vs. active control intervention (multimodal intervention)	NI		NA		NA		PY		NA		Some concerns	Some concerns	NM (multimodal intervention) vs. active control intervention (multimodal intervention)_x000D_ _x000D_ _x000D_ _x000D_ _x000D_			Y	"All subjects completed the 5-week course of treatment, the posttreatment, and the 3-month follow-up tests."	NA		NA		NA		Low
2022/11/15 07.42	2.3.4	FB	LE_004	Yilmaz et al. (2022)	MI+APT+TT	Home exercise program	Wrist ROM	Between-group difference (post-intervention)	assignment to intervention (the 'intention-to-treat' effect)	NA	1	Journal article(s)	Y	Y	"The participants were allocated to the control group and neuromobilization group by using a randomized sampling method by the first author. Envelopes were provided as many as the number of people determined by the power analysis method. The papers written by the neuromobilization group were placed in half of these sealed opaque envelopes, and the other papers by the control group were placed in …	PY	Pain intensity (rest pain level and activity pain level) assessed at baseline is significantly different between groups._x000D_ Table 2	Some concerns	Some concerns	"The participants were allocated to the control group and neuromobilization group by using a randomized sampling method by the first author. Envelopes were provided as many as the number of people determined by the power analysis method. The papers written by the neuromobilization group were placed in half of these sealed opaque envelopes, and the other papers by the control group were placed in …			PY	Y	Multimodal intervention (home exercise program plus neural mobilization) vs. only home exercise program	NI	Considering that one group (experimental group) received a face-to-face delivery intervention while the other performed only home exercises, there is no evidence that there were no deviations from the intended interventions during visits with the physical therapist._x000D_	NA		NA		PY		NA		Some concerns	Some concerns	Multimodal intervention (home exercise program plus neural mobilization) vs. only home exercise program_x000D_ _x000D_ Considering that one group (experimental group) received a face-to-face delivery intervention while the other performed only home exercises, there is no evidence that there were no deviations from the intended interventions during visits with the physical therapist._x000D_ _x000D…			PN	More than 5% in each group:_x000D_ Experimental group: loss of 3 participants (15%)_x000D_ Control group: loss of 2 participants (10%)_x000D_	N		PY	Reasons for dropouts: (1) individual problems; (2) work intensity.	NI		High
2022/09/15 01.33	2.4.6	FB	LE_006	Drechsler et al. (1997)	MI+APT+TT	Active control intervention	Neurodynamics (ULTT IIb)	Between-group difference (post-intervention)	assignment to intervention (the 'intention-to-treat' effect)	NA	1	Journal article(s)	NI	NI	The only information about randomization methods is a statement that the study is randomized._x000D_ _x000D_ "Subjects were randomly assigned to one of two groups."	PY	Table 1 (Upper limb tension test IIb and Grip strength)	High	High	The only information about randomization methods is a statement that the study is randomized._x000D_ _x000D_ "Subjects were randomly assigned to one of two groups."_x000D_ Table 1 (Upper limb tension test IIb and Grip strength)			PY	Y	NM (multimodal intervention) vs. active control intervention (multimodal intervention)	NI		NA		NA		PY		NA		Some concerns	Some concerns	NM (multimodal intervention) vs. active control intervention (multimodal intervention)_x000D_ _x000D_ _x000D_ _x000D_ _x000D_			Y	"All subjects completed the 5-week course of treatment, the posttreatment, and the 3-month follow-up tests."	NA		NA		NA		Low
2022/11/15 07.41	2.5.4	FB	LE_004	Yilmaz et al. (2022)	MI+APT+TT	Home exercise program	Pinch strength	Between-group difference (post-intervention)	assignment to intervention (the 'intention-to-treat' effect)	NA	1	Journal article(s)	Y	Y	"The participants were allocated to the control group and neuromobilization group by using a randomized sampling method by the first author. Envelopes were provided as many as the number of people determined by the power analysis method. The papers written by the neuromobilization group were placed in half of these sealed opaque envelopes, and the other papers by the control group were placed in …	PY	Pain intensity (rest pain level and activity pain level) assessed at baseline is significantly different between groups._x000D_ Table 2	Some concerns	Some concerns	"The participants were allocated to the control group and neuromobilization group by using a randomized sampling method by the first author. Envelopes were provided as many as the number of people determined by the power analysis method. The papers written by the neuromobilization group were placed in half of these sealed opaque envelopes, and the other papers by the control group were placed in …			PY	Y	Multimodal intervention (home exercise program plus neural mobilization) vs. only home exercise program	NI	Considering that one group (experimental group) received a face-to-face delivery intervention while the other performed only home exercises, there is no evidence that there were no deviations from the intended interventions during visits with the physical therapist._x000D_	NA		NA		PY		NA		Some concerns	Some concerns	Multimodal intervention (home exercise program plus neural mobilization) vs. only home exercise program_x000D_ _x000D_ Considering that one group (experimental group) received a face-to-face delivery intervention while the other performed only home exercises, there is no evidence that there were no deviations from the intended interventions during visits with the physical therapist._x000D_ _x000D…			PN	More than 5% in each group:_x000D_ Experimental group: loss of 3 participants (15%)_x000D_ Control group: loss of 2 participants (10%)_x000D_	N		PY	Reasons for dropouts: (1) individual problems; (2) work intensity.	NI		High
2022/09/20 14.49	2.6.6	FB	LE_006	Drechsler et al. (1997)	MI+APT+TT	Active control intervention	Grip strength	Between-group difference (post-intervention)	assignment to intervention (the 'intention-to-treat' effect)	NA	1	Journal article(s)	NI	NI	The only information about randomization methods is a statement that the study is randomized._x000D_ _x000D_ "Subjects were randomly assigned to one of two groups."	PY	Table 1 (Upper limb tension test IIb and Grip strength)	High	High	The only information about randomization methods is a statement that the study is randomized._x000D_ _x000D_ "Subjects were randomly assigned to one of two groups."_x000D_ Table 1 (Upper limb tension test IIb and Grip strength)			PY	Y	NM (multimodal intervention) vs. active control intervention (multimodal intervention)	NI		NA		NA		PY		NA		Some concerns	Some concerns	NM (multimodal intervention) vs. active control intervention (multimodal intervention)_x000D_ _x000D_ _x000D_ _x000D_ _x000D_			Y	"All subjects completed the 5-week course of treatment, the posttreatment, and the 3-month follow-up tests."	NA		NA		NA		Low
2022/11/15 07.39	2.6.4	FB	LE_004	Yilmaz et al. (2022)	MI+APT+TT	Home exercise program	Grip strength	Between-group difference (post-intervention)	assignment to intervention (the 'intention-to-treat' effect)	NA	1	Journal article(s)	Y	Y	"The participants were allocated to the control group and neuromobilization group by using a randomized sampling method by the first author. Envelopes were provided as many as the number of people determined by the power analysis method. The papers written by the neuromobilization group were placed in half of these sealed opaque envelopes, and the other papers by the control group were placed in …	PY	Pain intensity (rest pain level and activity pain level) assessed at baseline is significantly different between groups._x000D_ Table 2	Some concerns	Some concerns	"The participants were allocated to the control group and neuromobilization group by using a randomized sampling method by the first author. Envelopes were provided as many as the number of people determined by the power analysis method. The papers written by the neuromobilization group were placed in half of these sealed opaque envelopes, and the other papers by the control group were placed in …			PY	Y	Multimodal intervention (home exercise program plus neural mobilization) vs. only home exercise program	NI	Considering that one group (experimental group) received a face-to-face delivery intervention while the other performed only home exercises, there is no evidence that there were no deviations from the intended interventions during visits with the physical therapist._x000D_	NA		NA		PY		NA		Some concerns	Some concerns	Multimodal intervention (home exercise program plus neural mobilization) vs. only home exercise program_x000D_ _x000D_ Considering that one group (experimental group) received a face-to-face delivery intervention while the other performed only home exercises, there is no evidence that there were no deviations from the intended interventions during visits with the physical therapist._x000D_ _x000D…			PN	More than 5% in each group:_x000D_ Experimental group: loss of 3 participants (15%)_x000D_ Control group: loss of 2 participants (10%)_x000D_	N		PY	Reasons for dropouts: (1) individual problems; (2) work intensity.	NI		High
2022/09/29 10.35	3.1.8	FB	AS_008	Plaza-Manzano et al. (2016)	MI+APT	Active control intervention (-)	Pain intensity	Between-group difference (post-intervention)	assignment to intervention (the 'intention-to-treat' effect)	NA	1	Journal article(s)	Y	Y	"All participants were randomly classified into the Experimental I Group (n=28) or the Experimental II Group (n=28). For the randomization process, an external clinical assistant randomized the intervention to each participant using computer-generated random numbers with the Epidat software v.3.1. (EPIDAT, 2014) Assessors and therapists were blind to the group assignment."	N	Table 2	Low	Low	"All participants were randomly classified into the Experimental I Group (n=28) or the Experimental II Group (n=28). For the randomization process, an external clinical assistant randomized the intervention to each participant using computer-generated random numbers with the Epidat software v.3.1. (EPIDAT, 2014) Assessors and therapists were blind to the group assignment."_x000D_ _x000D_ Table 2			PN	Y	"Participants were not informed about the true objective of the study to avoid bias. Also, the participants did not know about the existence of another intervention group to avoid a major engagement because of the treatment. In this way, participants were blinded."	NI		NA		NA		Y	"We analyzed the effectiveness of interventions that were applied to the participants on intention to treat."	NA		Some concerns	Some concerns	"Participants were not informed about the true objective of the study to avoid bias. Also, the participants did not know about the existence of another intervention group to avoid a major engagement because of the treatment. In this way, participants were blinded."_x000D_ _x000D_ "We analyzed the effectiveness of interventions that were applied to the participants on intention to treat."_x000D_			Y	No loss of follow-up.	NA		NA		NA		Low
2022/11/15 09.36	3.2.8	FB	AS_008	Plaza-Manzano et al. (2016)	MI+APT	Active control intervention (-)	Functional ankle instability	Between-group difference (post-intervention)	assignment to intervention (the 'intention-to-treat' effect)	NA	1	Journal article(s)	Y	Y	"All participants were randomly classified into the Experimental I Group (n=28) or the Experimental II Group (n=28). For the randomization process, an external clinical assistant randomized the intervention to each participant using computer-generated random numbers with the Epidat software v.3.1. (EPIDAT, 2014) Assessors and therapists were blind to the group assignment."	N	Table 2	Low	Low	"All participants were randomly classified into the Experimental I Group (n=28) or the Experimental II Group (n=28). For the randomization process, an external clinical assistant randomized the intervention to each participant using computer-generated random numbers with the Epidat software v.3.1. (EPIDAT, 2014) Assessors and therapists were blind to the group assignment."_x000D_ _x000D_ Table 2			PN	Y	"Participants were not informed about the true objective of the study to avoid bias. Also, the participants did not know about the existence of another intervention group to avoid a major engagement because of the treatment. In this way, participants were blinded."	NI		NA		NA		Y	"We analyzed the effectiveness of interventions that were applied to the participants on intention to treat."	NA		Some concerns	Some concerns	"Participants were not informed about the true objective of the study to avoid bias. Also, the participants did not know about the existence of another intervention group to avoid a major engagement because of the treatment. In this way, participants were blinded."_x000D_ _x000D_ "We analyzed the effectiveness of interventions that were applied to the participants on intention to treat."_x000D_			Y	No loss of follow-up.	NA		NA		NA		Low
2022/11/15 09.38	3.3.8	FB	AS_008	Plaza-Manzano et al. (2016)	MI+APT	Active control intervention (-)	Muscle strength	Between-group difference (post-intervention)	assignment to intervention (the 'intention-to-treat' effect)	NA	1	Journal article(s)	Y	Y	"All participants were randomly classified into the Experimental I Group (n=28) or the Experimental II Group (n=28). For the randomization process, an external clinical assistant randomized the intervention to each participant using computer-generated random numbers with the Epidat software v.3.1. (EPIDAT, 2014) Assessors and therapists were blind to the group assignment."	N	Table 2	Low	Low	"All participants were randomly classified into the Experimental I Group (n=28) or the Experimental II Group (n=28). For the randomization process, an external clinical assistant randomized the intervention to each participant using computer-generated random numbers with the Epidat software v.3.1. (EPIDAT, 2014) Assessors and therapists were blind to the group assignment."_x000D_ _x000D_ Table 2			PN	Y	"Participants were not informed about the true objective of the study to avoid bias. Also, the participants did not know about the existence of another intervention group to avoid a major engagement because of the treatment. In this way, participants were blinded."	NI		NA		NA		Y	"We analyzed the effectiveness of interventions that were applied to the participants on intention to treat."	NA		Some concerns	Some concerns	"Participants were not informed about the true objective of the study to avoid bias. Also, the participants did not know about the existence of another intervention group to avoid a major engagement because of the treatment. In this way, participants were blinded."_x000D_ _x000D_ "We analyzed the effectiveness of interventions that were applied to the participants on intention to treat."_x000D_			Y	No loss of follow-up.	NA		NA		NA		Low
2022/11/15 09.37	3.4.8	FB	AS_008	Plaza-Manzano et al. (2016)	MI+APT	Active control intervention (-)	PPT	Between-group difference (post-intervention)	assignment to intervention (the 'intention-to-treat' effect)	NA	1	Journal article(s)	Y	Y	"All participants were randomly classified into the Experimental I Group (n=28) or the Experimental II Group (n=28). For the randomization process, an external clinical assistant randomized the intervention to each participant using computer-generated random numbers with the Epidat software v.3.1. (EPIDAT, 2014) Assessors and therapists were blind to the group assignment."	N	Table 2	Low	Low	"All participants were randomly classified into the Experimental I Group (n=28) or the Experimental II Group (n=28). For the randomization process, an external clinical assistant randomized the intervention to each participant using computer-generated random numbers with the Epidat software v.3.1. (EPIDAT, 2014) Assessors and therapists were blind to the group assignment."_x000D_ _x000D_ Table 2			PN	Y	"Participants were not informed about the true objective of the study to avoid bias. Also, the participants did not know about the existence of another intervention group to avoid a major engagement because of the treatment. In this way, participants were blinded."	NI		NA		NA		Y	"We analyzed the effectiveness of interventions that were applied to the participants on intention to treat."	NA		Some concerns	Some concerns	"Participants were not informed about the true objective of the study to avoid bias. Also, the participants did not know about the existence of another intervention group to avoid a major engagement because of the treatment. In this way, participants were blinded."_x000D_ _x000D_ "We analyzed the effectiveness of interventions that were applied to the participants on intention to treat."_x000D_			Y	No loss of follow-up.	NA		NA		NA		Low
2022/11/15 09.37	3.5.8	FB	AS_008	Plaza-Manzano et al. (2016)	MI+APT	Active control intervention (-)	Ankle ROM	Between-group difference (post-intervention)	assignment to intervention (the 'intention-to-treat' effect)	NA	1	Journal article(s)	Y	Y	"All participants were randomly classified into the Experimental I Group (n=28) or the Experimental II Group (n=28). For the randomization process, an external clinical assistant randomized the intervention to each participant using computer-generated random numbers with the Epidat software v.3.1. (EPIDAT, 2014) Assessors and therapists were blind to the group assignment."	N	Table 2	Low	Low	"All participants were randomly classified into the Experimental I Group (n=28) or the Experimental II Group (n=28). For the randomization process, an external clinical assistant randomized the intervention to each participant using computer-generated random numbers with the Epidat software v.3.1. (EPIDAT, 2014) Assessors and therapists were blind to the group assignment."_x000D_ _x000D_ Table 2			PN	Y	"Participants were not informed about the true objective of the study to avoid bias. Also, the participants did not know about the existence of another intervention group to avoid a major engagement because of the treatment. In this way, participants were blinded."	NI		NA		NA		Y	"We analyzed the effectiveness of interventions that were applied to the participants on intention to treat."	NA		Some concerns	Some concerns	"Participants were not informed about the true objective of the study to avoid bias. Also, the participants did not know about the existence of another intervention group to avoid a major engagement because of the treatment. In this way, participants were blinded."_x000D_ _x000D_ "We analyzed the effectiveness of interventions that were applied to the participants on intention to treat."_x000D_			Y	No loss of follow-up.	NA		NA		NA		Low
2022/09/16 01.00	4.1.9	FB	SIS_009	Akhtar et al. (2020)	MI+PT+STT	Active control intervention (-)	Pain intensity	Between-group difference (post-intervention)	assignment to intervention (the 'intention-to-treat' effect)	NA	1	Journal article(s)	Y	Y	"The model of study was single blinded randomized controlled clinical trial. This controlled trial used a parallel design where patients were allotted by 1:1 ratio in two groups’ experimental group as well as care group."_x000D_ _x000D_ "A sample of 80 participants was selected and allocated in to two groups experimental and care group by using computer generator method in simple random sampling …	N	Tables 2, 3 and 4	Low	Low	"The model of study was single blinded randomized controlled clinical trial. This controlled trial used a parallel design where patients were allotted by 1:1 ratio in two groups’ experimental group as well as care group."_x000D_ _x000D_ "A sample of 80 participants was selected and allocated in to two groups experimental and care group by using computer generator method in simple random sampling …			PY	Y	NM vs. Active control intervention_x000D_ Non-pharmacological intervention	NI		NA		NA		Y	According to the flow sheet (Figure 5), there is no reason to suspect that the authors did not perform an ITT analysis.	NA		Some concerns	Some concerns	NM vs. Active control intervention_x000D_ Non-pharmacological intervention_x000D_ _x000D_ According to the flow sheet (Figure 5), there is no reason to suspect that the authors did not perform an ITT analysis._x000D_			Y	No sample loss	NA		NA		NA		Low
2022/09/16 00.59	4.2.9	FB	SIS_009	Akhtar et al. (2020)	MI+PT+STT	Active control intervention (-)	Functional ability	Between-group difference (post-intervention)	assignment to intervention (the 'intention-to-treat' effect)	NA	1	Journal article(s)	Y	Y	"The model of study was single blinded randomized controlled clinical trial. This controlled trial used a parallel design where patients were allotted by 1:1 ratio in two groups’ experimental group as well as care group."_x000D_ _x000D_ "A sample of 80 participants was selected and allocated in to two groups experimental and care group by using computer generator method in simple random sampling …	N	Tables 2, 3 and 4	Low	Low	"The model of study was single blinded randomized controlled clinical trial. This controlled trial used a parallel design where patients were allotted by 1:1 ratio in two groups’ experimental group as well as care group."_x000D_ _x000D_ "A sample of 80 participants was selected and allocated in to two groups experimental and care group by using computer generator method in simple random sampling …			PY	Y	NM vs. Active control intervention_x000D_ Non-pharmacological intervention	NI		NA		NA		Y	According to the flow sheet (Figure 5), there is no reason to suspect that the authors did not perform an ITT analysis.	NA		Some concerns	Some concerns	NM vs. Active control intervention_x000D_ Non-pharmacological intervention_x000D_ _x000D_ According to the flow sheet (Figure 5), there is no reason to suspect that the authors did not perform an ITT analysis._x000D_			Y	No sample loss	NA		NA		NA		Low
2022/11/15 10.05	5.1.10	FB	RA_010	Lo et al. (2017)	SI+AT+STT	Active control intervention	Pain intensity	Between-group difference (post-intervention)	assignment to intervention (the 'intention-to-treat' effect)	NA	1	Journal article(s)	N	PN	No random element was used: "Subjects were then randomized, according to their age ranges [...]."	PY	"No statistical difference in demographics and baseline measurements was found between the two groups (Table II)."_x000D_ _x000D_ In addition to the demographic data, considering the baseline values of the main outcomes of each group, there is the possibility of significant differences between the groups taking these variables into account._x000D_ _x000D_ "[...] it should be noted that the incons…	High	High	No random element was used: "Subjects were then randomized, according to their age ranges [...]."_x000D_ _x000D_ "No statistical difference in demographics and baseline measurements was found between the two groups (Table II)."_x000D_ _x000D_ In addition to the demographic data, considering the baseline values of the main outcomes of each group, there is the possibility of significant differences…	Favours experimental	Relative to patient-reported outcomes, baseline values represent a worse condition for participants in the experimental group, so it is likely that this group has a greater chance of improvement compared to the control group.	PN	Y	Considering the similarity of how both interventions were delivered to the participants, we can infer that they were not aware of their assigned intervention.	NI		NA		NA		PY	It seems that they performed a modified ITT analysis.	NA		Some concerns	Some concerns	Considering the similarity of how both interventions were delivered to the participants, we can infer that they were not aware of their assigned intervention._x000D_ _x000D_ It seems that they performed a modified ITT analysis._x000D_			PN	"A total of 12 RA patients were recruited into the study, with two subjects in the experimental group subsequently dropped out: one lost contact during follow-up, and one developed an infection after the first screening. One subject was excluded from the control group due to disease flare."_x000D_ _x000D_ 3/12 = 25%	N		NI		NI		High
2022/10/12 09.25	5.1.11	FB	RA_011	Lau et al. (2019)	SI+AT+TT	Active control intervention	Pain intensity	Between-group difference (post-intervention)	assignment to intervention (the 'intention-to-treat' effect)	NA	1	Journal article(s)	PN	PN	"After enrollment, RA patients were randomized into the NM (n= 11) and the control group (n= 10). Block randomization based on patients’ enrollment time was adopted due to small sample size and continuous recruitment of subjects."	N	Tables 1 & 2	High	High	"After enrollment, RA patients were randomized into the NM (n= 11) and the control group (n= 10). Block randomization based on patients’ enrollment time was adopted due to small sample size and continuous recruitment of subjects."_x000D_ _x000D_ Tables 1 & 2			PY	Y	NM vs. Active control intervention_x000D_ Non-pharmacological intervention	N	"[...] all patients were standardized to maintain their medical and non-pharmaceutical treatments for RA at baseline during the intervention period, thus ensuring other variables remained unchanged throughout the intervention period."_x000D_ _x000D_ "Both groups were under similar drug therapy, namely disease-modifying anti-rheumatic drugs (DMARDs): methotrexate, sulfasalazine, and hydroxychloroq…	NA		NA		PY		NA		Low	Low	NM vs. Active control intervention_x000D_ Non-pharmacological intervention_x000D_ _x000D_ "[...] all patients were standardized to maintain their medical and non-pharmaceutical treatments for RA at baseline during the intervention period, thus ensuring other variables remained unchanged throughout the intervention period."_x000D_ _x000D_ "Both groups were under similar drug therapy, namely diseas…			NI	"The compliance records from both NM and RA control group were found to be similar and over 90%."	N		PN	"No adverse event was observed for the exercise prescribed in either the NM and control groups. Furthermore, no participants had to terminate neural mobility exercise early because of exacerbation of pain or symptoms."	NA		Low
2022/09/20 17.08	5.2.11	FB	RA_011	Lau et al. (2019)	SI+AT+TT	Active control intervention	Functional ability	Between-group difference (post-intervention)	assignment to intervention (the 'intention-to-treat' effect)	NA	1	Journal article(s)	PN	PN	"After enrollment, RA patients were randomized into the NM (n= 11) and the control group (n= 10). Block randomization based on patients’ enrollment time was adopted due to small sample size and continuous recruitment of subjects."	N	Tables 1 & 2	High	High	"After enrollment, RA patients were randomized into the NM (n= 11) and the control group (n= 10). Block randomization based on patients’ enrollment time was adopted due to small sample size and continuous recruitment of subjects."_x000D_ _x000D_ Tables 1 & 2			PY	Y	NM vs. Active control intervention_x000D_ Non-pharmacological intervention	N	"[...] all patients were standardized to maintain their medical and non-pharmaceutical treatments for RA at baseline during the intervention period, thus ensuring other variables remained unchanged throughout the intervention period."_x000D_ _x000D_ "Both groups were under similar drug therapy, namely disease-modifying anti-rheumatic drugs (DMARDs): methotrexate, sulfasalazine, and hydroxychloroq…	NA		NA		PY	There is no reason to suspect that the authors did not perform an ITT analysis.	NA		Low	Low	NM vs. Active control intervention_x000D_ Non-pharmacological intervention_x000D_ _x000D_ "[...] all patients were standardized to maintain their medical and non-pharmaceutical treatments for RA at baseline during the intervention period, thus ensuring other variables remained unchanged throughout the intervention period."_x000D_ _x000D_ "Both groups were under similar drug therapy, namely diseas…			NI	"The compliance records from both NM and RA control group were found to be similar and over 90%."	N		PN	"No adverse event was observed for the exercise prescribed in either the NM and control groups. Furthermore, no participants had to terminate neural mobility exercise early because of exacerbation of pain or symptoms."	NA		Low
2022/09/20 17.39	6.1.12	FB	OAM_012	Mateus et al. (2020)	MI+AT+ST	Active control intervention (-)	Pain intensity	Between-group difference (post-intervention)	assignment to intervention (the 'intention-to-treat' effect)	NA	1	Journal article(s)	Y	Y	"Participants were randomly allocated to the intervention or control group after the baseline assessment using a lottery and an opaque envelope containing an equal number of folded pieces of paper upon which “control” or “experimental” was written. Each participant took a paper that determined their group and gave that piece of paper to the researcher without seeing what was written on it. [Parti…	N	Table 1	Low	Low	"Participants were randomly allocated to the intervention or control group after the baseline assessment using a lottery and an opaque envelope containing an equal number of folded pieces of paper upon which “control” or “experimental” was written. Each participant took a paper that determined their group and gave that piece of paper to the researcher without seeing what was written on it. [Parti…			PY	Y	NM vs. Active control intervention_x000D_ Non-pharmacological intervention	PN		NA		NA		PY	There is no reason to suspect that the authors did not perform an ITT analysis.	NA		Low	Low	NM vs. Active control intervention_x000D_ Non-pharmacological intervention_x000D_ _x000D_ There is no reason to suspect that the authors did not perform an ITT analysis._x000D_			Y	No sample loss (Figure 1)	NA		NA		NA		Low
2022/09/15 18.56	6.2.12	FB	OAM_012	Mateus et al. (2020)	MI+AT+ST	Active control intervention (-)	Timed Up and Go Test	Between-group difference (post-intervention)	assignment to intervention (the 'intention-to-treat' effect)	NA	1	Journal article(s)	Y	Y	"Participants were randomly allocated to the intervention or control group after the baseline assessment using a lottery and an opaque envelope containing an equal number of folded pieces of paper upon which “control” or “experimental” was written. Each participant took a paper that determined their group and gave that piece of paper to the researcher without seeing what was written on it. [Parti…	N	Table 1	Low	Low	"Participants were randomly allocated to the intervention or control group after the baseline assessment using a lottery and an opaque envelope containing an equal number of folded pieces of paper upon which “control” or “experimental” was written. Each participant took a paper that determined their group and gave that piece of paper to the researcher without seeing what was written on it. [Parti…			PY	Y	NM vs. Active control intervention_x000D_ Non-pharmacological intervention	PN		NA		NA		PY	There is no reason to suspect that the authors did not perform an ITT analysis.	NA		Low	Low	NM vs. Active control intervention_x000D_ Non-pharmacological intervention_x000D_ _x000D_ There is no reason to suspect that the authors did not perform an ITT analysis._x000D_			Y	No sample loss (Figure 1)	NA		NA		NA		Low
2022/09/20 17.40	6.3.12	FB	OAM_012	Mateus et al. (2020)	MI+AT+ST	Active control intervention (-)	Flexibility	Between-group difference (post-intervention)	assignment to intervention (the 'intention-to-treat' effect)	NA	1	Journal article(s)	Y	Y	"Participants were randomly allocated to the intervention or control group after the baseline assessment using a lottery and an opaque envelope containing an equal number of folded pieces of paper upon which “control” or “experimental” was written. Each participant took a paper that determined their group and gave that piece of paper to the researcher without seeing what was written on it. [Parti…	N	Table 1	Low	Low	"Participants were randomly allocated to the intervention or control group after the baseline assessment using a lottery and an opaque envelope containing an equal number of folded pieces of paper upon which “control” or “experimental” was written. Each participant took a paper that determined their group and gave that piece of paper to the researcher without seeing what was written on it. [Parti…			PY	Y	NM vs. Active control intervention_x000D_ Non-pharmacological intervention	PN		NA		NA		PY	There is no reason to suspect that the authors did not perform an ITT analysis.	NA		Low	Low	NM vs. Active control intervention_x000D_ Non-pharmacological intervention_x000D_ _x000D_ There is no reason to suspect that the authors did not perform an ITT analysis._x000D_			Y	No sample loss (Figure 1)	NA		NA		NA		Low
2022/09/15 18.55	6.4.12	FB	OAM_012	Mateus et al. (2020)	MI+AT+ST	Active control intervention (-)	Balance	Between-group difference (post-intervention)	assignment to intervention (the 'intention-to-treat' effect)	NA	1	Journal article(s)	Y	Y	"Participants were randomly allocated to the intervention or control group after the baseline assessment using a lottery and an opaque envelope containing an equal number of folded pieces of paper upon which “control” or “experimental” was written. Each participant took a paper that determined their group and gave that piece of paper to the researcher without seeing what was written on it. [Parti…	N	Table 1	Low	Low	"Participants were randomly allocated to the intervention or control group after the baseline assessment using a lottery and an opaque envelope containing an equal number of folded pieces of paper upon which “control” or “experimental” was written. Each participant took a paper that determined their group and gave that piece of paper to the researcher without seeing what was written on it. [Parti…			PY	Y	NM vs. Active control intervention_x000D_ Non-pharmacological intervention	PN		NA		NA		PY	There is no reason to suspect that the authors did not perform an ITT analysis.	NA		Low	Low	NM vs. Active control intervention_x000D_ Non-pharmacological intervention_x000D_ _x000D_ There is no reason to suspect that the authors did not perform an ITT analysis._x000D_			Y	No sample loss (Figure 1)	NA		NA		NA		Low
2022/09/15 18.55	6.5.12	FB	OAM_012	Mateus et al. (2020)	MI+AT+ST	Active control intervention (-)	Balance	Between-group difference (post-intervention)	assignment to intervention (the 'intention-to-treat' effect)	NA	1	Journal article(s)	Y	Y	"Participants were randomly allocated to the intervention or control group after the baseline assessment using a lottery and an opaque envelope containing an equal number of folded pieces of paper upon which “control” or “experimental” was written. Each participant took a paper that determined their group and gave that piece of paper to the researcher without seeing what was written on it. [Parti…	N	Table 1	Low	Low	"Participants were randomly allocated to the intervention or control group after the baseline assessment using a lottery and an opaque envelope containing an equal number of folded pieces of paper upon which “control” or “experimental” was written. Each participant took a paper that determined their group and gave that piece of paper to the researcher without seeing what was written on it. [Parti…			PY	Y	NM vs. Active control intervention_x000D_ Non-pharmacological intervention	PN		NA		NA		PY	There is no reason to suspect that the authors did not perform an ITT analysis.	NA		Low	Low	NM vs. Active control intervention_x000D_ Non-pharmacological intervention_x000D_ _x000D_ There is no reason to suspect that the authors did not perform an ITT analysis._x000D_			Y	No sample loss (Figure 1)	NA		NA		NA		Low
2022/11/29 07.48	7.1.13	FB	FM_013	Torres et al. (2015)	SI+AT+STT	Minimal intervention (usual care)	Neurodynamics	Between-group difference (post-intervention)	assignment to intervention (the 'intention-to-treat' effect)	NA	1	Journal article(s)	Y	NI	"The participants were randomly assigned to an experimental group or control group. The randomization sequence was drawn up and kept off-site by a statistician who was not aware of the study aims, using a random number generator in blocks of 8 with no stratification. The sequence of subjects included in the experimental or control groups was mailed from the statistician to the recruiter."	N	Tables 2 and 3	Some concerns	Some concerns	"The participants were randomly assigned to an experimental group or control group. The randomization sequence was drawn up and kept off-site by a statistician who was not aware of the study aims, using a random number generator in blocks of 8 with no stratification. The sequence of subjects included in the experimental or control groups was mailed from the statistician to the recruiter."_x000D_ …			PY	Y	NM (single intervention) vs. minimal intervention (usual care)	NI	Considering that the control group did not receive a face-to-face intervention, there is no evidence that the experimental group (which received a face-to-face intervention supervised by the physical therapist) did not receive any treatment outside the study protocol.	NA		NA		Y		NA		Some concerns	Some concerns	NM (single intervention) vs. minimal intervention (usual care)_x000D_ _x000D_ Considering that the control group did not receive a face-to-face intervention, there is no evidence that the experimental group (which received a face-to-face intervention supervised by the physical therapist) did not receive any treatment outside the study protocol. _x000D_ _x000D_ _x000D_ _x000D_			Y		NA		NA		NA		Low
2022/11/29 07.43	7.2.13	FB	FM_013	Torres et al. (2015)	SI+AT+STT	Minimal intervention (usual care)	Pain intensity	Between-group difference (post-intervention)	assignment to intervention (the 'intention-to-treat' effect)	NA	1	Journal article(s)	Y	NI	"The participants were randomly assigned to an experimental group or control group. The randomization sequence was drawn up and kept off-site by a statistician who was not aware of the study aims, using a random number generator in blocks of 8 with no stratification. The sequence of subjects included in the experimental or control groups was mailed from the statistician to the recruiter."	N	Tables 2 and 3	Some concerns	Some concerns	"The participants were randomly assigned to an experimental group or control group. The randomization sequence was drawn up and kept off-site by a statistician who was not aware of the study aims, using a random number generator in blocks of 8 with no stratification. The sequence of subjects included in the experimental or control groups was mailed from the statistician to the recruiter."_x000D_ …			PY	Y	NM (single intervention) vs. minimal intervention (usual care)	NI	Considering that the control group did not receive a face-to-face intervention, there is no evidence that the experimental group (which received a face-to-face intervention supervised by the physical therapist) did not receive any treatment outside the study protocol.	NA		NA		Y		NA		Some concerns	Some concerns	NM (single intervention) vs. minimal intervention (usual care)_x000D_ _x000D_ Considering that the control group did not receive a face-to-face intervention, there is no evidence that the experimental group (which received a face-to-face intervention supervised by the physical therapist) did not receive any treatment outside the study protocol. _x000D_ _x000D_ _x000D_ _x000D_			Y		NA		NA		NA		Low
2022/11/29 07.48	7.3.13	FB	FM_013	Torres et al. (2015)	SI+AT+STT	Minimal intervention (usual care)	Functional ability	Between-group difference (post-intervention)	assignment to intervention (the 'intention-to-treat' effect)	NA	1	Journal article(s)	Y	NI	"The participants were randomly assigned to an experimental group or control group. The randomization sequence was drawn up and kept off-site by a statistician who was not aware of the study aims, using a random number generator in blocks of 8 with no stratification. The sequence of subjects included in the experimental or control groups was mailed from the statistician to the recruiter."	N	Tables 2 and 3	Some concerns	Some concerns	"The participants were randomly assigned to an experimental group or control group. The randomization sequence was drawn up and kept off-site by a statistician who was not aware of the study aims, using a random number generator in blocks of 8 with no stratification. The sequence of subjects included in the experimental or control groups was mailed from the statistician to the recruiter."_x000D_ …			PY	Y	NM (single intervention) vs. minimal intervention (usual care)	NI	Considering that the control group did not receive a face-to-face intervention, there is no evidence that the experimental group (which received a face-to-face intervention supervised by the physical therapist) did not receive any treatment outside the study protocol.	NA		NA		Y		NA		Some concerns	Some concerns	NM (single intervention) vs. minimal intervention (usual care)_x000D_ _x000D_ Considering that the control group did not receive a face-to-face intervention, there is no evidence that the experimental group (which received a face-to-face intervention supervised by the physical therapist) did not receive any treatment outside the study protocol. _x000D_ _x000D_ _x000D_ _x000D_			Y		NA		NA		NA		Low
2022/11/29 16.43	8.1.14	FB	PHPS_014	Saban et al. (2014)	MI+AT+TT	Active control intervention (-)	Pain intensity	Between-group difference (post-intervention)	assignment to intervention (the 'intention-to-treat' effect)	NA	1	Journal article(s)	Y	PY	"Randomization was conducted after initial examination by the patients who chose a sealed opaque envelope containing either DMS or USS protocol."	N	Table 1	Low	Low	"Randomization was conducted after initial examination by the patients who chose a sealed opaque envelope containing either DMS or USS protocol."_x000D_ _x000D_ Table 1			PY	Y	NM (multimodal intervention) vs. active control intervention (-)_x000D_ Very different interventions (NM vs. ultrasound therapy)	NI		NA		NA		Y	"All subjects were analyzed according to the intention-to-treat principle, with imputation of data by the last outcome carried forward."	NA		Some concerns	Some concerns	NM (multimodal intervention) vs. active control intervention (-)_x000D_ Very different interventions (NM vs. ultrasound therapy)_x000D_ _x000D_ "All subjects were analyzed according to the intention-to-treat principle, with imputation of data by the last outcome carried forward."_x000D_			N	"Fifty-one patients completed the treatment program and assessment at discharge, indicating a 74% completion rate, operationally defined as the percentage of episodes with FS intake data and FS discharge data (Deutscher et al., 2009) (Fig. 5). Completion rates for the DMS and USS groups were similar (72% and 76%, respectively, p ¼ 0.738). Characteristics of dropouts in each group were similar to …	N		Y	Reasons for dropping out:_x000D_ 1) Health problems_x000D_ 2) Adverse reaction to treatment_x000D_ 3) Failed to attend re-assessment_x000D_ 4) Unknown reason	PY		High
2022/09/26 09.16	8.2.14	FB	PHPS_014	Saban et al. (2014)	MI+AT+TT	Active control intervention (-)	Functional ability	Between-group difference (post-intervention)	assignment to intervention (the 'intention-to-treat' effect)	NA	1	Journal article(s)	Y	PY	"Randomization was conducted after initial examination by the patients who chose a sealed opaque envelope containing either DMS or USS protocol."	N	Table 1	Low	Low	"Randomization was conducted after initial examination by the patients who chose a sealed opaque envelope containing either DMS or USS protocol."_x000D_ _x000D_ Table 1			PY	Y	NM (multimodal intervention) vs. active control intervention (-)_x000D_ Very different interventions (NM vs. ultrasound therapy)	NI		NA		NA		Y	"All subjects were analyzed according to the intention-to-treat principle, with imputation of data by the last outcome carried forward."	NA		Some concerns	Some concerns	NM (multimodal intervention) vs. active control intervention (-)_x000D_ Very different interventions (NM vs. ultrasound therapy)_x000D_ _x000D_ "All subjects were analyzed according to the intention-to-treat principle, with imputation of data by the last outcome carried forward."_x000D_			N	"Fifty-one patients completed the treatment program and assessment at discharge, indicating a 74% completion rate, operationally defined as the percentage of episodes with FS intake data and FS discharge data (Deutscher et al., 2009) (Fig. 5). Completion rates for the DMS and USS groups were similar (72% and 76%, respectively, p ¼ 0.738). Characteristics of dropouts in each group were similar to …	N		Y	Reasons for dropping out:_x000D_ 1) Health problems_x000D_ 2) Adverse reaction to treatment_x000D_ 3) Failed to attend re-assessment_x000D_ 4) Unknown reason	PY		High
2022/09/13 01.25	9.1.19	FB	LBP_019	Kurt et al. (2020)	MI+SS+ST	Active control intervention	Gait parameters and balance	Between-group difference (post-intervention)	assignment to intervention (the 'intention-to-treat' effect)	NA	1	Journal article(s)	N	N	"Patients who volunteered to participate in the study were randomized based on the last digit of their patient protocol number: odd numbers were assigned to the_x000D_ electrotherapy group (ETG) and even numbers to the neural mobilization group (NMG)."	N	Tables 1 & 2	High	High	"Patients who volunteered to participate in the study were randomized based on the last digit of their patient protocol number: odd numbers were assigned to the electrotherapy group (ETG) and even numbers to the neural mobilization group (NMG)."_x000D_ _x000D_ Tables 1 & 2			PY	Y	Only participants in the experimental group received an exercise program to perform at home.	NI		NA		NA		NI		NI		High	High	Only participants in the experimental group received an exercise program to perform at home._x000D_ _x000D_ _x000D_ _x000D_ _x000D_			N	60 participants were randomized and 19 were lost.	N		PY	Despite % and reasons for dropouts are similar between groups, the reasons given for dropouts "did not come to the last assessment/ quit the treatment/ did not continue the exercises)" could be related with participants' health status and/ or with the outcome.	PN		Some concerns
2022/09/19 12.14	9.2.28	FB	LBP_028	Machado & Bigolin (2010)	SI	Active control intervention	Flexibility	Between-group difference (post-intervention)	assignment to intervention (the 'intention-to-treat' effect)	NA	1	Journal article(s)	NI	NI	The only information about randomization methods is a statement that the study is randomized: "Os participantes foram divididos em dois grupos, cada um com cinco integrantes, sendo esta divisão realizada de maneira aleatória, ou seja, não houve critérios específicos para esta divisão."	Y	Graphs 1, 2, 3 and 4.	High	High	The only information about randomization methods is a statement that the study is randomized: "Os participantes foram divididos em dois grupos, cada um com cinco integrantes, sendo esta divisão realizada de maneira aleatória, ou seja, não houve critérios específicos para esta divisão."_x000D_ _x000D_ Graphs 1, 2, 3 and 4.			PY	Y	NM (single intervention) vs. stretching exercises (active control intervention)_x000D_ Non-pharmacologic intervention	NI		NA		NA		NI		NI		High	High	NM (single intervention) vs. stretching exercises (active control intervention)_x000D_ Non-pharmacologic intervention_x000D_ _x000D_ _x000D_ _x000D_ _x000D_			N	1 dropout in one group = 20%	N		NI		NI		High
2022/08/08 08.09	9.2.15	FB	LBP_015	González et al. (2021)	SI+APT+ST	Sham intervention	Flexibility	Between-group difference (after the intervention)	assignment to intervention (the 'intention-to-treat' effect)	NA	1	Journal article(s); Non-commercial trial registry record (e.g. ClinicalTrials.gov record)	Y	Y	"Patients’ randomization was carried out through the software Epidat version 4.2 following a process of simple randomization, and consecutive sampling [...]."_x000D_ _x000D_ "The investigator who carried out these processes was not involved in patients’ recruitment, treatment or evaluation and prepared sequentially numbered, sealed opaque envelopes containing a piece of paper that indicated to wh…	N	Table 1	Low	Low	"Patients’ randomization was carried out through the software Epidat version 4.2 following a process of simple randomization, and consecutive sampling [...]."_x000D_ _x000D_ "The investigator who carried out these processes was not involved in patients’ recruitment, treatment or evaluation and prepared sequentially numbered, sealed opaque envelopes containing a piece of paper that indicated to wh…			N	Y	"Patients were also blinded to the group allocation until the end of the study."_x000D_ _x000D_ "Regarding the believability of the sham technique, the frequencies of perceived group assignment showed no differences between groups (P = .329). In total, 32 of 51 participants believed they had received the experimental NM technique (62,7%); 18/26 in the experimental group (69,2%) and 14/25 in the p…	PN		NA		NA		Y	"All intention-to-treat statistical analysis considered a 95% confidence interval and a level of significance α = 0.05. A P-value<.05 would allow rejection of the null hypothesis."_x000D_ _x000D_ The authors used a modified ITT analysis.	NA		Low	Low	"Patients were also blinded to the group allocation until the end of the study."_x000D_ _x000D_ "Regarding the believability of the sham technique, the frequencies of perceived group assignment showed no differences between groups (P = .329). In total, 32 of 51 participants believed they had received the experimental NM technique (62,7%); 18/26 in the experimental group (69,2%) and 14/25 in the p…			Y	54 participants were randomized and 51 completed the study protocol. _x000D_ Dropouts: EG = 2; CG = 1	NA		NA		NA		Low
2022/10/15 11.27	9.2.18	FB	LBP_018	Patel et al. (2020)	SI+NI+NI	Active control intervention	Flexibility	Between-group difference (post-intervention)	assignment to intervention (the 'intention-to-treat' effect)	NA	1	Journal article(s)	NI	PN	"A total of 52 subjects was divided equally into two groups by simple random sampling (Group A and Group B)."	PN	Although there is no information on participants´ demographic data, there are no differences in baseline values for the dependent variables comparing the groups.	High	High	"A total of 52 subjects was divided equally into two groups by simple random sampling (Group A and Group B)."_x000D_ _x000D_ Although there is no information on participants´ demographic data, there are no differences in baseline values for the dependent variables comparing the groups.			PN	Y	Both groups received an active intervention (MN vs Muscle Energy Technique), so the probability of the participants aware of their assigned intervention is low.	NI		NA		NA		PY		NA		Some concerns	Some concerns	Both groups received an active intervention (MN vs Muscle Energy Technique), so the probability of the participants aware of their assigned intervention is low._x000D_ _x000D_ _x000D_ _x000D_ _x000D_			NI		N		NI		NI		High
2022/09/13 01.09	9.2.19	FB	LBP_019	Kurt et al. (2020)	MI+SS+ST	Active control intervention	Flexibility	Between-group difference (post-intervention)	assignment to intervention (the 'intention-to-treat' effect)	NA	1	Journal article(s)	N	N	"Patients who volunteered to participate in the study were randomized based on the last digit of their patient protocol number: odd numbers were assigned to the electrotherapy group (ETG) and even numbers to the neural mobilization group (NMG)."	N	Tables 1 & 2	High	High	"Patients who volunteered to participate in the study were randomized based on the last digit of their patient protocol number: odd numbers were assigned to the electrotherapy group (ETG) and even numbers to the neural mobilization group (NMG)."_x000D_ _x000D_ Tables 1 & 2			PY	Y	Only participants in the experimental group received an exercise program to perform at home.	NI		NA		NA		NI		NI		High	High	Only participants in the experimental group received an exercise program to perform at home._x000D_ _x000D_ _x000D_ _x000D_ _x000D_			N	60 participants were randomized and 19 were lost.	N		PY	Despite % and reasons for dropouts are similar between groups, the reasons given for dropouts "did not come to the last assessment/ quit the treatment/ did not continue the exercises)" could be related with participants' health status and/ or with the outcome.	PN		Some concerns
2022/10/15 11.43	9.2.20	FB	LBP_020	Moksha et al. (2019)	MI+SS+PT+ST	MI+SS+PT+TT	Flexibility	Between-group difference (post-intervention)	assignment to intervention (the 'intention-to-treat' effect)	NA	1	Journal article(s)	Y	NI	"Subjects were then randomly allocated to the two experimental groups; group A – sliders (n=30), group B – tensioners (n=30) by using computer generated allocation table."	PN	Slider group:_x000D_ NPRS PRE = 6.21_x000D_ MODI PRE = 50.93_x000D_ _x000D_ Tensioner group:_x000D_ NPRS PRE = 5.53_x000D_ MODI PRE = 47.23	Some concerns	Some concerns	"Subjects were then randomly allocated to the two experimental groups; group A – sliders (n=30), group B – tensioners (n=30) by using computer generated allocation table."_x000D_ _x000D_ Slider group:_x000D_ NPRS PRE = 6.21_x000D_ MODI PRE = 50.93_x000D_ _x000D_ Tensioner group:_x000D_ NPRS PRE = 5.53_x000D_ MODI PRE = 47.23			PN	Y	Two types of neural mobilization were being tested.	NI		NA		NA		PY		NA		Some concerns	Some concerns	Two types of neural mobilization were being tested._x000D_ _x000D_ _x000D_ _x000D_ _x000D_			NI	Although the authors state that data were collected from 60 participants, it is unclear whether there was a loss to follow-up.	N		NI		NI		High
2022/10/16 17.34	9.2.25	FB	LBP_025	Patel et al. (2014)	SI+SS+TT	Active control intervention	Flexibility	Between-group difference (post-intervention)	assignment to intervention (the 'intention-to-treat' effect)	NA	1	Journal article(s)	NI	NI	The only information about randomization methods is a statement that the study is randomized: "They were randomly assigned into two equal groups."	PY	Tables 1 & 2 (VAS)_x000D_ No demographic data	High	High	The only information about randomization methods is a statement that the study is randomized: "They were randomly assigned into two equal groups."_x000D_ _x000D_ Tables 1 & 2 (VAS)_x000D_ No demographic data			PY	Y	MN vs. active control intervention_x000D_ Non-pharmacologic intervention	NI		NA		NA		PY		NA		Some concerns	Some concerns	MN vs. active control intervention_x000D_ Non-pharmacologic intervention_x000D_ _x000D_ _x000D_ _x000D_ _x000D_			NI		N		NI		NI		High
2022/09/15 19.23	9.2.26	FB	LBP_026	Malik et al. (2012)	MI+PT+SS+TT	Active control intervention (-)	Flexibility	Between-group difference (post-intervention)	assignment to intervention (the 'intention-to-treat' effect)	NA	1	Journal article(s)	NI	NI	The only information about randomization methods is a statement that the study is randomized: "50 patients with low back pain, satisfying the inclusion and exclusion criteria were randomly assigned to three groups."	PN	Although the authors did not present a table with baseline data, they did state: "Demographic variables reveal no significant difference between the three groups. No baseline differences were found on any of the outcome measures [...]."	Some concerns	Some concerns	The only information about randomization methods is a statement that the study is randomized: "50 patients with low back pain, satisfying the inclusion and exclusion criteria were randomly assigned to three groups."_x000D_ _x000D_ Although the authors did not present a table with baseline data, they did state: "Demographic variables reveal no significant difference between the three groups. No ba…			PY	Y	(NM + backgroun intervention) vs. background intervention_x000D_ Non-pharmacologic intervention	NI		NA		NA		NI		NI		High	High	(NM + backgroun intervention) vs. background intervention_x000D_ Non-pharmacologic intervention_x000D_ _x000D_ _x000D_ _x000D_ _x000D_			N	"50 subjects were recruited for the study. 15 subjects in group1, 13 subjects in group 2 and 12 subjects in group 3 completed the study."_x000D_ Missing outcome data = 20%	N		NI		NI		High
2023/07/21 14.54	9.2.39	FB	LBP_039	Adnan et al. (2022)	MI+PT+TT	Active control intervention	Flexibility	Between-group difference (post-intervention)	assignment to intervention (the 'intention-to-treat' effect)	NA	1	Journal article(s)	PY	PN	[...] 32 participants with LBP were included who fulfil inclusion criteria and were divided into two equal groups (Group-A and Group-B) through sealed envelope method."	N	"There were no significant differences (P-value >0.05) between the two groups at baseline."	High	High	[...] 32 participants with LBP were included who fulfil inclusion criteria and were divided into two equal groups (Group-A and Group-B) through sealed envelope method."_x000D_ "There were no significant differences (P-value >0.05) between the two groups at baseline."			PN	Y	Considering the similarity of the intervention delivery, it is possible to assume that the participants were not aware of the designated intervention.	NI		NA		NA		PY		NA		Some concerns	Some concerns	Considering the similarity of the intervention delivery, it is possible to assume that the participants were not aware of the designated intervention._x000D_ _x000D_ _x000D_ _x000D_ _x000D_			NI		N		NI		NI		High
2022/08/23 19.31	9.3.15	FB	LBP_015	González et al. (2021)	SI+APT+ST	Sham intervention	Pain intensity	Between-group difference (post-intervention)	assignment to intervention (the 'intention-to-treat' effect)	NA	1	Journal article(s)	Y	Y	"Patients’ randomization was carried out through the software Epidat version 4.2 following a process of simple randomization, and consecutive sampling [...]."_x000D_ _x000D_ "The investigator who carried out these processes was not involved in patients’ recruitment, treatment or evaluation and prepared sequentially numbered, sealed opaque envelopes containing a piece of paper that indicated to wh…	N	Table 1	Low	Low	"Patients’ randomization was carried out through the software Epidat version 4.2 following a process of simple randomization, and consecutive sampling [...]."_x000D_ _x000D_ "The investigator who carried out these processes was not involved in patients’ recruitment, treatment or evaluation and prepared sequentially numbered, sealed opaque envelopes containing a piece of paper that indicated to wh…			N	Y	"Patients were also blinded to the group allocation until the end of the study."_x000D_ _x000D_ "Regarding the believability of the sham technique, the frequencies of perceived group assignment showed no differences between groups (P = .329). In total, 32 of 51 participants believed they had received the experimental NM technique (62,7%); 18/26 in the experimental group (69,2%) and 14/25 in the p…	PN		NA		NA		Y	"All intention-to-treat statistical analysis considered a 95% confidence interval and a level of significance α = 0.05. A P-value<.05 would allow rejection of the null hypothesis."_x000D_ _x000D_ The authors used a modified ITT analysis.	NA		Low	Low	"Patients were also blinded to the group allocation until the end of the study."_x000D_ _x000D_ "Regarding the believability of the sham technique, the frequencies of perceived group assignment showed no differences between groups (P = .329). In total, 32 of 51 participants believed they had received the experimental NM technique (62,7%); 18/26 in the experimental group (69,2%) and 14/25 in the p…			Y	54 participants were randomized and 51 completed the study protocol. _x000D_ Dropouts: EG = 2; CG = 1	NA		NA		NA		Low
2022/09/13 00.31	9.3.16	FB	LBP_016	Jain et al. (2012)	MI+SS+TT	Active control intervention	Pain intensity	Between-group difference (post-intervention)	assignment to intervention (the 'intention-to-treat' effect)	NA	1	Journal article(s)	Y	NI	"[...] the subjects were randomly assigned to 1 of 2 treatment groups - Group A (Experimental group) and Group B ( Conventional group) as per the Permuted block Randomisation."	N	"Statistical analysis revealed no significant differences in key demographic variables and baseline measurements of pain and disability suggesting that both the groups had homogenous distribution of patients (Table 1)."	Some concerns	Some concerns	"[...] the subjects were randomly assigned to 1 of 2 treatment groups - Group A (Experimental group) and Group B ( Conventional group) as per the Permuted block Randomisation."_x000D_ _x000D_ "Statistical analysis revealed no significant differences in key demographic variables and baseline measurements of pain and disability suggesting that both the groups had homogenous distribution of patients…			Y	Y	"[...] neither the subjects nor the therapist were blinded to group assignment."	NI		NA		NA		NI		NI		High	High	"[...] neither the subjects nor the therapist were blinded to group assignment."_x000D_ _x000D_ _x000D_ _x000D_ _x000D_			NI		N		NI		NI		High
2022/09/08 15.28	9.3.17	FB	LBP_017	Kirthika et al. (2016)	MI+SS+ST	Active control intervention	Pain intensity	Between-group difference (post-intervention)	assignment to intervention (the 'intention-to-treat' effect)	NA	1	Journal article(s)	NI	PN	The only information about randomization methods is a statement that the study is randomized: "The study design is experimental type with randomized sampling."	NI	The authors only report data related to the two variables of interest, so there is no useful baseline information available for other variables (e.g., demographic data).	High	High	The only information about randomization methods is a statement that the study is randomized: "The study design is experimental type with randomized sampling."_x000D_ _x000D_ The authors only report data related to the two variables of interest, so there is no useful baseline information available for other variables (e.g., demographic data).			PN	Y	Neural mobilization is an additional element to a background intervention with many active components. Therefore, the probability of the participant having knowledge of the intervention being applied to him/her is very low.	NI		NA		NA		NI		NI		High	High	Neural mobilization is an additional element to a background intervention with many active components. Therefore, the probability of the participant having knowledge of the intervention being applied to him/her is very low._x000D_ _x000D_ _x000D_ _x000D_ _x000D_			NI		N		NI		NI		High
2022/10/15 11.26	9.3.18	FB	LBP_018	Patel et al. (2020)	SI+NI+NI	Active control intervention	Pain intensity	Between-group difference (post-intervention)	assignment to intervention (the 'intention-to-treat' effect)	NA	1	Journal article(s)	NI	PN	"A total of 52 subjects was divided equally into two groups by simple random sampling (Group A and Group B)."	PN	Although there is no information on participants´ demographic data, there are no differences in baseline values for the dependent variables comparing the groups.	High	High	"A total of 52 subjects was divided equally into two groups by simple random sampling (Group A and Group B)."_x000D_ _x000D_ Although there is no information on participants´ demographic data, there are no differences in baseline values for the dependent variables comparing the groups.			PN	Y	Both groups received an active intervention (MN vs Muscle Energy Technique), so the likelihood of participants being aware of their assigned intervention is low.	NI		NA		NA		PY		NA		Some concerns	Some concerns	Both groups received an active intervention (MN vs Muscle Energy Technique), so the likelihood of participants being aware of their assigned intervention is low._x000D_ _x000D_ _x000D_ _x000D_ _x000D_			NI		N		NI		NI		High
2022/09/13 01.06	9.3.19	FB	LBP_019	Kurt et al. (2020)	MI+SS+ST	Active control intervention	Pain intensity	Between-group difference (post-intervention)	assignment to intervention (the 'intention-to-treat' effect)	NA	1	Journal article(s)	N	PN	"Patients who volunteered to participate in the study were randomized based on the last digit of their patient protocol number: odd numbers were assigned to the electrotherapy group (ETG) and even numbers to the neural mobilization group (NMG)."_x000D_ _x000D_	N	Tables 1 & 2	High	High	"Patients who volunteered to participate in the study were randomized based on the last digit of their patient protocol number: odd numbers were assigned to the electrotherapy group (ETG) and even numbers to the neural mobilization group (NMG)."_x000D_ _x000D_ Tables 1 & 2			PY	Y	Only participants in the experimental group received an exercise program to perform at home.	NI		NA		NA		NI		NI		High	High	Only participants in the experimental group received an exercise program to perform at home._x000D_ _x000D_ _x000D_ _x000D_ _x000D_			N	60 participants were randomized and 19 were lost.	N		PY	Despite % and reasons for dropouts are similar between groups, the reasons given for dropouts "did not come to the last assessment/ quit the treatment/ did not continue the exercises)" could be related with participants' health status and/ or with the outcome.	PN		Some concerns
2022/10/15 11.43	9.3.20	FB	LBP_020	Moksha et al. (2019)	MI+SS+PT+ST	MI+SS+PT+TT	Pain intensity	Between-group difference (post-intervention)	assignment to intervention (the 'intention-to-treat' effect)	NA	1	Journal article(s)	Y	NI	"Subjects were then randomly allocated to the two experimental groups; group A – sliders (n=30), group B – tensioners (n=30) by using computer generated allocation table."	PN	Slider group:_x000D_ NPRS PRE = 6.21_x000D_ MODI PRE = 50.93_x000D_ _x000D_ Tensioner group:_x000D_ NPRS PRE = 5.53_x000D_ MODI PRE = 47.23_x000D_	Some concerns	Some concerns	"Subjects were then randomly allocated to the two experimental groups; group A – sliders (n=30), group B – tensioners (n=30) by using computer generated allocation table."_x000D_ _x000D_ Slider group:_x000D_ NPRS PRE = 6.21_x000D_ MODI PRE = 50.93_x000D_ _x000D_ Tensioner group:_x000D_ NPRS PRE = 5.53_x000D_ MODI PRE = 47.23_x000D_			PN	Y	Two types of neural mobilization were being tested.	NI		NA		NA		PY		NA		Some concerns	Some concerns	Two types of neural mobilization were being tested._x000D_ _x000D_ _x000D_ _x000D_ _x000D_			NI	Although the authors state that data were collected from 60 participants, it is unclear whether there was a loss to follow-up.	N		PY		NI		High
2022/09/19 11.50	9.3.24	FB	LBP_024	Ravinder et al. (2014)	MI+SS+TT	Active control intervention	Pain intensity	Between-group difference (post-intervention)	assignment to intervention (the 'intention-to-treat' effect)	NA	1	Journal article(s)	NI	NI	The only information about randomization methods is a statement that the study is randomized.	NI		Some concerns	Some concerns	The only information about randomization methods is a statement that the study is randomized._x000D_			PY	Y		NI		NA		NA		PY	There is no sample loss, so there is no evidence that an ITT analysis was not performed.	NA		Some concerns	Some concerns	_x000D_ _x000D_ _x000D_ There is no sample loss, so there is no evidence that an ITT analysis was not performed._x000D_			Y	"There was no sample loss during the study."	NA		NA		NA		Low
2022/10/16 17.32	9.3.25	FB	LBP_025	Patel et al. (2014)	SI+SS+TT	Active control intervention	Pain intensity	Between-group difference (post-intervention)	assignment to intervention (the 'intention-to-treat' effect)	NA	1	Journal article(s)	NI	NI	The only information about randomization methods is a statement that the study is randomized: "They were randomly assigned into two equal groups."	PY	Tables 1 & 2 (VAS)_x000D_ No demographic data	High	High	The only information about randomization methods is a statement that the study is randomized: "They were randomly assigned into two equal groups."_x000D_ _x000D_ Tables 1 & 2 (VAS)_x000D_ No demographic data			PY	Y	MN vs. active control intervention_x000D_ Non-pharmacologic intervention	NI		NA		NA		PY		NA		Some concerns	Some concerns	MN vs. active control intervention_x000D_ Non-pharmacologic intervention_x000D_ _x000D_ _x000D_ _x000D_ _x000D_			NI		N		PY		NI		High
2022/12/03 13.09	9.3.26	FB	LBP_026	Malik et al. (2012)	MI+PT+SS+TT	Active control intervention (-)	Pain intensity	Between-group difference (post-intervention)	assignment to intervention (the 'intention-to-treat' effect)	NA	1	Journal article(s)	NI	NI	The only information about randomization methods is a statement that the study is randomized: "50 patients with low back pain, satisfying the inclusion and exclusion criteria were randomly assigned to three groups."	PN	Although the authors did not present a table with baseline data, they did state: "Demographic variables reveal no significant difference between the three groups. No baseline differences were found on any of the outcome measures [...]."	Some concerns	Some concerns	The only information about randomization methods is a statement that the study is randomized: "50 patients with low back pain, satisfying the inclusion and exclusion criteria were randomly assigned to three groups."_x000D_ _x000D_ Although the authors did not present a table with baseline data, they did state: "Demographic variables reveal no significant difference between the three groups. No ba…			PY	Y	(NM + backgroun intervention) vs. background intervention_x000D_ Non-pharmacologic intervention	NI		NA		NA		NI		NI		High	High	(NM + backgroun intervention) vs. background intervention_x000D_ Non-pharmacologic intervention_x000D_ _x000D_ _x000D_ _x000D_ _x000D_			N	"50 subjects were recruited for the study. 15 subjects in group1, 13 subjects in group 2 and 12 subjects in group 3 completed the study."_x000D_ Missing outcome data = 20%_x000D_	N		NI		NI		High
2022/10/16 17.46	9.3.27	FB	LBP_027	Nagrale et al. (2012)	MI+SS+TT	Active control intervention (-)	Pain intensity	Between-group difference (post-intervention)	assignment to intervention (the 'intention-to-treat' effect)	NA	1	Journal article(s)	Y	Y	"After the baseline examination was completed, the examining therapist left the room and a second, blinded therapist entered. A sealed, opaque envelope was then opened indicating the treatment group to which the subjects were randomized. A computer-generated randomized block of numbers obtained before the study was used to determine group assignment."	N	Table 1 & Figure 5	Low	Low	"After the baseline examination was completed, the examining therapist left the room and a second, blinded therapist entered. A sealed, opaque envelope was then opened indicating the treatment group to which the subjects were randomized. A computer-generated randomized block of numbers obtained before the study was used to determine group assignment."_x000D_ _x000D_ Table 1 & Figure 5			PY	Y	Only for the experimental group was prescribed home exercises._x000D_	NI	The 30 participants in each group received the allocated intervention (Figure 3 - Consort flow diagram).	NA		NA		PY	Considering that all participants in each group received the allocated intervention and that there was no loss of follow-up, it is assumed that the authors used an ITT analysis._x000D_ "Sixty subjects remained and were randomized with 30 subjects into each group. All 60 subjects completed the study and were included in the analysis."	NA		Some concerns	Some concerns	Only for the experimental group was prescribed home exercises._x000D_ _x000D_ The 30 participants in each group received the allocated intervention (Figure 3 - Consort flow diagram)._x000D_ _x000D_ _x000D_ Considering that all participants in each group received the allocated intervention and that there was no loss of follow-up, it is assumed that the authors used an ITT analysis._x000D_ "Sixty s…			Y	Figure 3 - Consort flow diagram	NA		NA		NA		Low
2022/09/19 12.12	9.3.28	FB	LBP_028	Machado & Bigolin (2010)	SI	Active control intervention	Pain intensity	Between-group difference (post-intervention)	assignment to intervention (the 'intention-to-treat' effect)	NA	1	Journal article(s)	NI	NI	The only information about randomization methods is a statement that the study is randomized: "Os participantes foram divididos em dois grupos, cada um com cinco integrantes, sendo esta divisão realizada de maneira aleatória, ou seja, não houve critérios específicos para esta divisão."	Y	Graphs 1, 2, 3 and 4.	High	High	The only information about randomization methods is a statement that the study is randomized: "Os participantes foram divididos em dois grupos, cada um com cinco integrantes, sendo esta divisão realizada de maneira aleatória, ou seja, não houve critérios específicos para esta divisão."_x000D_ _x000D_ Graphs 1, 2, 3 and 4.			PY	Y	NM (single intervention) vs. stretching exercises (active control intervention)_x000D_ Non-pharmacologic intervention	NI		NA		NA		NI		NI		High	High	NM (single intervention) vs. stretching exercises (active control intervention)_x000D_ Non-pharmacologic intervention_x000D_ _x000D_ _x000D_ _x000D_ _x000D_			N	1 dropout in one group = 20%	N		NI		NI		High
2022/08/10 15.56	9.3.29	FB	LBP_029	Cleland et al. (2006)	MI +AT+TT	Active control intervention	Pain intensity	Between-group difference (post-intervention)	assignment to intervention (the 'intention-to-treat' effect)	NA	1	Journal article(s)	Y	Y	"A computer-generated randomized table of numbers created prior to the beginning of the study was utilized to determine the randomization scheme. Group assignment was sealed in an opaque envelope and opened after the treating therapist completed the examination."_x000D_ _x000D_	N	"No baseline differences existed between the groups (p>0.05)."_x000D_ _x000D_ Table 2	Low	Low	"A computer-generated randomized table of numbers created prior to the beginning of the study was utilized to determine the randomization scheme. Group assignment was sealed in an opaque envelope and opened after the treating therapist completed the examination."_x000D_ _x000D_ "No baseline differences existed between the groups (p>0.05)."_x000D_ _x000D_ Table 2			PY	Y	"Patients in the slump-stretching group completed the identical warm-up followed by lumbar spine mobilization and the identical standardized stabilization exercise program, but also received slump-stretching exercises that were provided by the physical therapist."_x000D_ _x000D_ "The time spent performing the slump stretching added only 3–4 min to the total treatment time, thus the potential for …	PN		NA		NA		PY		NA		Low	Low	"Patients in the slump-stretching group completed the identical warm-up followed by lumbar spine mobilization and the identical standardized stabilization exercise program, but also received slump-stretching exercises that were provided by the physical therapist."_x000D_ _x000D_ "The time spent performing the slump stretching added only 3–4 min to the total treatment time, thus the potential for …			Y		NA		NA		NA		Low
2023/07/21 14.40	9.3.38	FB	LBP_038	Sousa Filho et al. (2022)	MI+AT+STT	Active control intervention	Pain intensity	Between-group difference (post-intervention)	assignment to intervention (the 'intention-to-treat' effect)	NA	1	Journal article(s); Trial protocol	Y	Y	"Prior to enrollment, a research assistant not involved in the eligibility process conducted the randomization. Eligible participants were randomized by a computer-generated random sequence (http://www.randomization.com)."_x000D_ _x000D_ "[...] we described the allocation concealment through sequentially numbered opaque sealed envelopes in the study protocol. However, we have achieved full alloca…	N	"There was no significant difference among baseline patient characteristics."	Low	Low	"Prior to enrollment, a research assistant not involved in the eligibility process conducted the randomization. Eligible participants were randomized by a computer-generated random sequence (http://www.randomization.com)."_x000D_ _x000D_ "[...] we described the allocation concealment through sequentially numbered opaque sealed envelopes in the study protocol. However, we have achieved full alloca…			PN	Y	"Given the nature of interventions, participant and therapist were not blinded to the treatment. However, as both interventions were exercise-based, participants were not aware whether they were receiving combined intervention or not."	N		NA		NA		Y	"The analysis followed the intention-to-treat principle."	NA		Low	Low	"Given the nature of interventions, participant and therapist were not blinded to the treatment. However, as both interventions were exercise-based, participants were not aware whether they were receiving combined intervention or not."_x000D_ _x000D_ "The analysis followed the intention-to-treat principle."_x000D_			Y	"Retention rate was 100% in EE and 94% in EEN at 3 weeks."	NA		NA		NA		Low
2023/07/21 14.54	9.3.39	FB	LBP_039	Adnan et al. (2022)	MI+PT+TT	Active control intervention	Pain intensity	Between-group difference (post-intervention)	assignment to intervention (the 'intention-to-treat' effect)	NA	1	Journal article(s)	PY	PN	[...] 32 participants with LBP were included who fulfil inclusion criteria and were divided into two equal groups (Group-A and Group-B) through sealed envelope method."	N	"There were no significant differences (P-value >0.05) between the two groups at baseline."	High	High	[...] 32 participants with LBP were included who fulfil inclusion criteria and were divided into two equal groups (Group-A and Group-B) through sealed envelope method."_x000D_ "There were no significant differences (P-value >0.05) between the two groups at baseline."			PN	Y	Considering the similarity of the intervention delivery, it is possible to assume that the participants were not aware of the designated intervention.	NI		NA		NA		PY		NA		Some concerns	Some concerns	Considering the similarity of the intervention delivery, it is possible to assume that the participants were not aware of the designated intervention._x000D_ _x000D_ _x000D_ _x000D_ _x000D_			NI		N		NI		NI		High
2022/08/23 14.02	9.4.29	FB	LBP_029	Cleland et al. (2006)	MI+AT+TT	Active control intervention	Functional ability	Between-group difference (post-intervention)	assignment to intervention (the 'intention-to-treat' effect)	NA	1	Journal article(s)	Y	Y	"A computer-generated randomized table of numbers created prior to the beginning of the study was utilized to determine the randomization scheme. Group assignment was sealed in an opaque envelope and opened after the treating therapist completed the examination."_x000D_ _x000D_	N	"No baseline differences existed between the groups (p>0.05)."_x000D_ _x000D_ Table 2	Low	Low	"A computer-generated randomized table of numbers created prior to the beginning of the study was utilized to determine the randomization scheme. Group assignment was sealed in an opaque envelope and opened after the treating therapist completed the examination."_x000D_ _x000D_ "No baseline differences existed between the groups (p>0.05)."_x000D_ _x000D_ Table 2			PY	Y	"Patients in the slump-stretching group completed the identical warm-up followed by lumbar spine mobilization and the identical standardized stabilization exercise program, but also received slump-stretching exercises that were provided by the physical therapist."_x000D_ _x000D_ "The time spent performing the slump stretching added only 3–4 min to the total treatment time, thus the potential for …	PN		NA		NA		PY		NA		Low	Low	"Patients in the slump-stretching group completed the identical warm-up followed by lumbar spine mobilization and the identical standardized stabilization exercise program, but also received slump-stretching exercises that were provided by the physical therapist."_x000D_ _x000D_ "The time spent performing the slump stretching added only 3–4 min to the total treatment time, thus the potential for …			Y		NA		NA		NA		Low
2022/09/08 15.31	9.4.17	FB	LBP_017	Kirthika et al. (2016)	MI+SS+ST	Active control intervention	Functional ability	Between-group difference (post-intervention)	assignment to intervention (the 'intention-to-treat' effect)	NA	1	Journal article(s)	NI	PN	The only information about randomization methods is a statement that the study is randomized: "The study design is experimental type with randomized sampling."	NI	The authors only report data related to the two variables of interest, so there is no useful baseline information available for other variables (e.g., demographic data).	High	High	The only information about randomization methods is a statement that the study is randomized: "The study design is experimental type with randomized sampling."_x000D_ _x000D_ The authors only report data related to the two variables of interest, so there is no useful baseline information available for other variables (e.g., demographic data).			PN	Y	Neural mobilization is an additional element to a background intervention with many active components. Therefore, the probability of the participant having knowledge of the intervention being applied to him/her is very low.	NI		NA		NA		NI		NI		High	High	Neural mobilization is an additional element to a background intervention with many active components. Therefore, the probability of the participant having knowledge of the intervention being applied to him/her is very low._x000D_ _x000D_ _x000D_ _x000D_ _x000D_			NI		N		NI		NI		High
2022/09/13 00.31	9.4.16	FB	LBP_016	Jain et al. (2012)	MI+SS+TT	Active control intervention	Functional ability	Between-group difference (post-intervention)	assignment to intervention (the 'intention-to-treat' effect)	NA	1	Journal article(s)	Y	NI	"[...] the subjects were randomly assigned to 1 of 2 treatment groups - Group A (Experimental group) and Group B ( Conventional group) as per the Permuted block Randomisation."	N	"Statistical analysis revealed no significant differences in key demographic variables and baseline measurements of pain and disability suggesting that both the groups had homogenous distribution of patients (Table1)."	Some concerns	Some concerns	"[...] the subjects were randomly assigned to 1 of 2 treatment groups - Group A (Experimental group) and Group B ( Conventional group) as per the Permuted block Randomisation."_x000D_ _x000D_ "Statistical analysis revealed no significant differences in key demographic variables and baseline measurements of pain and disability suggesting that both the groups had homogenous distribution of patients…			Y	Y	"[...] neither the subjects nor the therapist were blinded to group assignment."	NI		NA		NA		NI		NI		High	High	"[...] neither the subjects nor the therapist were blinded to group assignment."_x000D_ _x000D_ _x000D_ _x000D_ _x000D_			NI		N		NI		NI		High
2022/10/15 11.27	9.4.18	FB	LBP_018	Patel et al. (2020)	SI+NI+NI	Active control intervention	Functional ability	Between-group difference (post-intervention)	assignment to intervention (the 'intention-to-treat' effect)	NA	1	Journal article(s)	NI	PN	"A total of 52 subjects was divided equally into two groups by simple random sampling (Group A and Group B)."	PN	Although there is no information on participants´ demographic data, there are no differences in baseline values for the dependent variables comparing the groups.	High	High	"A total of 52 subjects was divided equally into two groups by simple random sampling (Group A and Group B)."_x000D_ _x000D_ Although there is no information on participants´ demographic data, there are no differences in baseline values for the dependent variables comparing the groups.			PN	Y	Both groups received an active intervention (MN vs Muscle Energy Technique), so the probability of the participants aware of their assigned intervention is low.	NI		NA		NA		PY		NA		Some concerns	Some concerns	Both groups received an active intervention (MN vs Muscle Energy Technique), so the probability of the participants aware of their assigned intervention is low._x000D_ _x000D_ _x000D_ _x000D_ _x000D_			NI		N		NI		NI		High
2022/08/22 15.46	9.4.19	FB	LBP_019	Kurt et al. (2020)	MI+SS+ST	Active control intervention	Functional ability	Between-group difference (post-intervention)	assignment to intervention (the 'intention-to-treat' effect)	NA	1	Journal article(s)	N	N	"Patients who volunteered to participate in the study were randomized based on the last digit of their patient protocol number: odd numbers were assigned to the_x000D_ electrotherapy group (ETG) and even numbers to the neural mobilization group (NMG)."	N	Tables 1 & 2	High	High	"Patients who volunteered to participate in the study were randomized based on the last digit of their patient protocol number: odd numbers were assigned to the electrotherapy group (ETG) and even numbers to the neural mobilization group (NMG)."_x000D_ _x000D_ Tables 1 & 2			PY	Y	Only participants in the experimental group received an exercise program to perform at home.	NI		NA		NA		NI		NI		High	High	Only participants in the experimental group received an exercise program to perform at home._x000D_ _x000D_ _x000D_ _x000D_ _x000D_			N	60 participants were randomized and 19 were lost.	N		PN	The proportion of missing outcome data in the experimental and comparator groups is similar.	NA		Low
2022/10/15 11.43	9.4.20	FB	LBP_020	Moksha et al. (2019)	MI+SS+PT+ST	MI+SS+PT+TT	Functional ability	Betweem-group difference (post-intervention)	assignment to intervention (the 'intention-to-treat' effect)	NA	1	Journal article(s)	Y	NI	"Subjects were then randomly allocated to the two experimental groups; group A – sliders (n=30), group B – tensioners (n=30) by using computer generated allocation table."	PN	Slider group:_x000D_ NPRS PRE = 6.21_x000D_ MODI PRE = 50.93_x000D_ _x000D_ Tensioner group:_x000D_ NPRS PRE = 5.53_x000D_ MODI PRE = 47.23	Some concerns	Some concerns	"Subjects were then randomly allocated to the two experimental groups; group A – sliders (n=30), group B – tensioners (n=30) by using computer generated allocation table."_x000D_ _x000D_ Slider group:_x000D_ NPRS PRE = 6.21_x000D_ MODI PRE = 50.93_x000D_ _x000D_ Tensioner group:_x000D_ NPRS PRE = 5.53_x000D_ MODI PRE = 47.23			PN	Y	Two types of neural mobilization were being tested.	NI		NA		NA		PY		NA		Some concerns	Some concerns	Two types of neural mobilization were being tested._x000D_ _x000D_ _x000D_ _x000D_ _x000D_			NI	Although the authors state that data were collected from 60 participants, it is unclear whether there was a loss to follow-up.	N		NI		NI		High
2022/09/19 11.51	9.4.24	FB	LBP_024	Ravinder et al. (2014)	MI+SS+TT	Active control intervention	Functional ability	Between-group difference (post-intervention)	assignment to intervention (the 'intention-to-treat' effect)	NA	1	Journal article(s)	NI	NI	The only information about randomization methods is a statement that the study is randomized.	NI		Some concerns	Some concerns	The only information about randomization methods is a statement that the study is randomized._x000D_			PY	Y		NI		NA		NA		PY	There is no sample loss, so there is no evidence that an ITT analysis was not performed.	NA		Some concerns	Some concerns	_x000D_ _x000D_ _x000D_ There is no sample loss, so there is no evidence that an ITT analysis was not performed._x000D_			Y	"There was no sample loss during the study."	NA		NA		NA		Low
2022/10/16 17.47	9.4.27	FB	LBP_027	Nagrale et al. (2012)	MI+SS+TT	Active control intervention (-)	Functional ability	Between-group difference (post-intervention)	assignment to intervention (the 'intention-to-treat' effect)	NA	1	Journal article(s)	Y	Y	"After the baseline examination was completed, the examining therapist left the room and a second, blinded therapist entered. A sealed, opaque envelope was then opened indicating the treatment group to which the subjects were randomized. A computer-generated randomized block of numbers obtained before the study was used to determine group assignment."	N	Table 1 & Figure 5	Low	Low	"After the baseline examination was completed, the examining therapist left the room and a second, blinded therapist entered. A sealed, opaque envelope was then opened indicating the treatment group to which the subjects were randomized. A computer-generated randomized block of numbers obtained before the study was used to determine group assignment."_x000D_ _x000D_ Table 1 & Figure 5			PY	Y	Only for the experimental group was prescribed home exercises.	NI	The 30 participants in each group received the allocated intervention (Figure 3 - Consort flow diagram).	NA		NA		PY	Considering that all participants in each group received the allocated intervention and that there was no loss of follow-up, it is assumed that the authors used an ITT analysis._x000D_ "Sixty subjects remained and were randomized with 30 subjects into each group. All 60 subjects completed the study and were included in the analysis."	NA		Some concerns	Some concerns	Only for the experimental group was prescribed home exercises._x000D_ _x000D_ The 30 participants in each group received the allocated intervention (Figure 3 - Consort flow diagram)._x000D_ _x000D_ Considering that all participants in each group received the allocated intervention and that there was no loss of follow-up, it is assumed that the authors used an ITT analysis._x000D_ "Sixty subjects …			Y	Figure 3 - Consort flow diagram	NA		NA		NA		Low
2022/09/19 12.12	9.4.28	FB	LBP_028	Machado & Bigolin (2010)	SI	Active control intervention	Functional ability	Between-group difference (post-intervention)	assignment to intervention (the 'intention-to-treat' effect)	NA	1	Journal article(s)	NI	NI	The only information about randomization methods is a statement that the study is randomized: "Os participantes foram divididos em dois grupos, cada um com cinco integrantes, sendo esta divisão realizada de maneira aleatória, ou seja, não houve critérios específicos para esta divisão."	Y	Graphs 1, 2, 3 and 4.	High	High	The only information about randomization methods is a statement that the study is randomized: "Os participantes foram divididos em dois grupos, cada um com cinco integrantes, sendo esta divisão realizada de maneira aleatória, ou seja, não houve critérios específicos para esta divisão."_x000D_ _x000D_ Graphs 1, 2, 3 and 4.			PY	Y	NM (single intervention) vs. stretching exercises (active control intervention)_x000D_ Non-pharmacologic intervention	NI		NA		NA		NI		NI		High	High	NM (single intervention) vs. stretching exercises (active control intervention)_x000D_ Non-pharmacologic intervention_x000D_ _x000D_ _x000D_ _x000D_ _x000D_			N	1 dropout in one group = 20%	N		NI		NI		High
2023/07/21 14.47	9.4.38	FB	LBP_038	Sousa Filho et al. (2022)	MI+AT+STT	Active control intervention	Functional ability	Between-group difference (post-intervention)	assignment to intervention (the 'intention-to-treat' effect)	NA		Journal article(s); Trial protocol	Y	Y	"Prior to enrollment, a research assistant not involved in the eligibility process conducted the randomization. Eligible participants were randomized by a computer-generated random sequence (http://www.randomization.com)."_x000D_ _x000D_ "[...] we described the allocation concealment through sequentially numbered opaque sealed envelopes in the study protocol. However, we have achieved full alloca…	N	"There was no significant difference among baseline patient characteristics."	Low	Low	"Prior to enrollment, a research assistant not involved in the eligibility process conducted the randomization. Eligible participants were randomized by a computer-generated random sequence (http://www.randomization.com)."_x000D_ _x000D_ "[...] we described the allocation concealment through sequentially numbered opaque sealed envelopes in the study protocol. However, we have achieved full alloca…			PN	Y	"Given the nature of interventions, participant and therapist were not blinded to the treatment. However, as both interventions were exercise-based, participants were not aware whether they were receiving combined intervention or not."	N		NA		NA		Y	"The analysis followed the intention-to-treat principle."	NA		Low	Low	"Given the nature of interventions, participant and therapist were not blinded to the treatment. However, as both interventions were exercise-based, participants were not aware whether they were receiving combined intervention or not."_x000D_ _x000D_ "The analysis followed the intention-to-treat principle."_x000D_			Y	"Retention rate was 100% in EE and 94% in EEN at 3 weeks."	NA		NA		NA		Low
2023/07/21 14.54	9.4.39	FB	LBP_039	Adnan et al. (2022)	MI+PT+TT	Active control intervention	Functional ability	Between-group difference (post-intervention)	assignment to intervention (the 'intention-to-treat' effect)	NA	1	Journal article(s)	PY	PN	[...] 32 participants with LBP were included who fulfil inclusion criteria and were divided into two equal groups (Group-A and Group-B) through sealed envelope method."	N	"There were no significant differences (P-value >0.05) between the two groups at baseline."	High	High	[...] 32 participants with LBP were included who fulfil inclusion criteria and were divided into two equal groups (Group-A and Group-B) through sealed envelope method."_x000D_ "There were no significant differences (P-value >0.05) between the two groups at baseline."			PN	Y	Considering the similarity of the intervention delivery, it is possible to assume that the participants were not aware of the designated intervention.	NI		NA		NA		PY		NA		Some concerns	Some concerns	Considering the similarity of the intervention delivery, it is possible to assume that the participants were not aware of the designated intervention._x000D_ _x000D_ _x000D_ _x000D_ _x000D_			NI		N		NI		NI		High
2022/12/27 22.21	10.1.30	FB	NP_030	Fernández-Carnero et al. (2019)	SI+PT+TT	Sham therapy	Cervical ROM	Between-group difference (post-intervention)	assignment to intervention (the 'intention-to-treat' effect)	NA	1	Journal article(s); Non-commercial trial registry record (e.g. ClinicalTrials.gov record)	Y	NI	"Patients were blinded to group assignment, and the assessor was blinded to allocation. Randomization into two groups (neural tension technique [NTT] and sham technique [ST]) was performed using a computergenerated random-sequence table with a two-balanced block design (GraphPad Software, Inc., La Jolla, CA, USA). A member of the research team who was not involved in the assessment or treatment o…	N	Table 1	Some concerns	Some concerns	"Patients were blinded to group assignment, and the assessor was blinded to allocation. Randomization into two groups (neural tension technique [NTT] and sham technique [ST]) was performed using a computergenerated random-sequence table with a two-balanced block design (GraphPad Software, Inc., La Jolla, CA, USA). A member of the research team who was not involved in the assessment or treatment o…			PN	Y	Control group received a sham therapy.	N	Figure 3 - Consort flow diagram	NA		NA		PY	Considering that all participants in each group received the allocated intervention and that there was no loss of follow-up, it is assumed that the authors used an ITT analysis.	NA		Low	Low	Control group received a sham therapy._x000D_ _x000D_ Figure 3 - Consort flow diagram_x000D_ _x000D_ Considering that all participants in each group received the allocated intervention and that there was no loss of follow-up, it is assumed that the authors used an ITT analysis._x000D_			Y	"No subjects dropped out during the study; the flow chart of the subjects is represented in Figure 3."	NA		NA		NA		Low
2022/11/09 17.39	10.1.32	FB	NP_032	Khan et al. (2015)	SI+ST	Active control intervention	Cervical ROM	Between-group difference (post-intervention)	assignment to intervention (the 'intention-to-treat' effect)	NA	1	Journal article(s)	Y	NI	"The study design was randomized interventional study [...]. We divided patients in both groups by lottery draw method."	PY	"The mean age of Mobilization group was 52.60+ 6.159 and Neurodynamic group was 42.70 + 9.953."_x000D_ In addition, the authors did not report baseline data on primary outcomes.	High	High	"The study design was randomized interventional study [...]. We divided patients in both groups by lottery draw method."_x000D_ _x000D_ "The mean age of Mobilization group was 52.60+ 6.159 and Neurodynamic group was 42.70 + 9.953."_x000D_ In addition, the authors did not report baseline data on primary outcomes.			NI	Y	Both groups received a manual therapy technique, but it is unclear whether the neural mobilization group received a passive approach like the cervical mobilization group did._x000D_ Non-pharmacologic intervention	NI		NA		NA		NI		NI		High	High	Both groups received a manual therapy technique, but it is unclear whether the neural mobilization group received a passive approach like the cervical mobilization group did._x000D_ Non-pharmacologic intervention_x000D_ _x000D_ _x000D_ _x000D_ _x000D_			NI		N		NI		NI		High
2022/11/10 09.48	10.1.34	FB	NP_034	Marks et al. (2011)	SI+ST	Active control intervention	Cervical ROM	Between-group difference (post-intervention)	assignment to intervention (the 'intention-to-treat' effect)	NA	1	Journal article(s)	Y	PN	"Randomization was carried out by the main author by blocked one-to-one allocation with the use of envelopes. In both groups, patients were treated by the main author."	Y	"However, baseline levels for pain, range of motion, and neurodynamics differed significantly."_x000D_ Elbow extension ROM (experimental group) = 93.2 (sd 23.6)_x000D_ Elbow extension ROM (control group) = 68.4 (sd 23.9)	High	High	"Randomization was carried out by the main author by blocked one-to-one allocation with the use of envelopes. In both groups, patients were treated by the main author."_x000D_ _x000D_ "However, baseline levels for pain, range of motion, and neurodynamics differed significantly."_x000D_ Elbow extension ROM (experimental group) = 93.2 (sd 23.6)_x000D_ Elbow extension ROM (control group) = 68.4 (sd …			NI	Y	Both groups received a manual therapy technique, but it is unclear whether the neural mobilization group received a passive approach like the cervical mobilization group did._x000D_ Non-pharmacologic intervention	NI		NA		NA		PY		NA		Some concerns	Some concerns	Both groups received a manual therapy technique, but it is unclear whether the neural mobilization group received a passive approach like the cervical mobilization group did._x000D_ Non-pharmacologic intervention_x000D_ _x000D_ _x000D_ _x000D_ _x000D_			Y	No loss of follow-up.	NA		NA		NA		Low
2022/11/09 17.27	10.2.30	FB	NP_030	Fernández-Carnero et al. (2019)	SI+PT+TT	Sham therapy	PPT	Between-group difference (post-intervention)	assignment to intervention (the 'intention-to-treat' effect)	NA	1	Journal article(s); Non-commercial trial registry record (e.g. ClinicalTrials.gov record)	Y	NI	"Patients were blinded to group assignment, and the assessor was blinded to allocation. Randomization into two groups (neural tension technique [NTT] and sham technique [ST]) was performed using a computergenerated random-sequence table with a two-balanced block design (GraphPad Software, Inc., La Jolla, CA, USA). A member of the research team who was not involved in the assessment or treatment o…	N	Table 1	Some concerns	Some concerns	"Patients were blinded to group assignment, and the assessor was blinded to allocation. Randomization into two groups (neural tension technique [NTT] and sham technique [ST]) was performed using a computergenerated random-sequence table with a two-balanced block design (GraphPad Software, Inc., La Jolla, CA, USA). A member of the research team who was not involved in the assessment or treatment o…			PN	Y	Control group received a sham therapy.	N	Figure 3 - Consort flow diagram	NA		NA		PY	Considering that all participants in each group received the allocated intervention and that there was no loss of follow-up, it is assumed that the authors used an ITT analysis.	NA		Low	Low	Control group received a sham therapy._x000D_ _x000D_ Figure 3 - Consort flow diagram_x000D_ _x000D_ Considering that all participants in each group received the allocated intervention and that there was no loss of follow-up, it is assumed that the authors used an ITT analysis._x000D_			Y	"No subjects dropped out during the study; the flow chart of the subjects is represented in Figure 3."	NA		NA		NA		Low
2022/09/15 20.10	10.2.31	FB	NP_031	Masullo (2018)	MI+PT+TT	Active control intervention (+)	PPT	Between-group difference (post-intervention)	assignment to intervention (the 'intention-to-treat' effect)	NA	1	“Grey literature” (e.g. unpublished thesis)	Y	Y	"Participants were randomized by assignment of sealed envelopes with a numeric coding sequence that was concealed until interventions were assigned."	N	"At baseline Mann-Whitney U tests (Table 3) showed that there were no significant differences between the groups for age, symptom duration, NDI, VAS pain score, and PPT (ps>0.05)."	Low	Low	"Participants were randomized by assignment of sealed envelopes with a numeric coding sequence that was concealed until interventions were assigned."_x000D_ _x000D_ "At baseline Mann-Whitney U tests (Table 3) showed that there were no significant differences between the groups for age, symptom duration, NDI, VAS pain score, and PPT (ps>0.05)."			PY	Y	MN vs. active control intervention_x000D_ Non-pharmacological and non-surgical intervention	NI		NA		NA		PY		NA		Some concerns	Some concerns	MN vs. active control intervention_x000D_ Non-pharmacological and non-surgical intervention_x000D_ _x000D_ _x000D_ _x000D_ _x000D_			Y		NA		NA		NA		Low
2022/11/10 09.36	10.3.34	FB	NP_034	Marks et al. (2011)	SI+ST	Active control intervention	Neurodynamics (ULNT 1)	Between-group difference (post-intervention)	assignment to intervention (the 'intention-to-treat' effect)	NA	1	Journal article(s)	Y	PN	"Randomization was carried out by the main author by blocked one-to-one allocation with the use of envelopes. In both groups, patients were treated by the main author."	Y	"However, baseline levels for pain, range of motion, and neurodynamics differed significantly."_x000D_ Elbow extension ROM (experimental group) = 93.2 (sd 23.6)_x000D_ Elbow extension ROM (control group) = 68.4 (sd 23.9)	High	High	"Randomization was carried out by the main author by blocked one-to-one allocation with the use of envelopes. In both groups, patients were treated by the main author."_x000D_ _x000D_ "However, baseline levels for pain, range of motion, and neurodynamics differed significantly."_x000D_ Elbow extension ROM (experimental group) = 93.2 (sd 23.6)_x000D_ Elbow extension ROM (control group) = 68.4 (sd …			NI	Y	Both groups received a manual therapy technique, but it is unclear whether the neural mobilization group received a passive approach like the cervical mobilization group did._x000D_ Non-pharmacologic intervention	NI		NA		NA		PY		NA		Some concerns	Some concerns	Both groups received a manual therapy technique, but it is unclear whether the neural mobilization group received a passive approach like the cervical mobilization group did._x000D_ Non-pharmacologic intervention_x000D_ _x000D_ _x000D_ _x000D_ _x000D_			Y	No loss of follow-up.	NA		NA		NA		Low
2022/09/15 22.06	10.3.33	FB	NP_033	Gupta et al. (2012)	SI+APT+ST	Active control intervention	Neyrodynamics (ULNT 1)	Between-group difference (post-intervention)	assignment to intervention (the 'intention-to-treat' effect)	NA	1	Journal article(s)	Y	NI	"They were allocated to both experimental and conventional group (nineteen subjects in each group) according to random number tables previously made by an independent observer prior to the commencement of the study."	N	Table 5.1	Some concerns	Some concerns	"They were allocated to both experimental and conventional group (nineteen subjects in each group) according to random number tables previously made by an independent observer prior to the commencement of the study."_x000D_ _x000D_ Table 5.1			PY	Y	NM (single intervention) vs. active control intervention (multimodal intervention)_x000D_ Non-pharmacological intervention	NI		NA		NA		PY	There is no reason to suspect that the authors did not performed a modified ITT analysis (excluding missing outcome data as mentioned by the authors).	NA		Some concerns	Some concerns	NM (single intervention) vs. active control intervention (multimodal intervention)_x000D_ Non-pharmacological intervention_x000D_ _x000D_ There is no reason to suspect that the authors did not performed a modified ITT analysis (excluding missing outcome data as mentioned by the authors)._x000D_			Y	Remaining thirty seven subjects fulfilled the inclusion criteria and were included for the study. [...] They were allocated to both experimental and conventional group (nineteen subjects in each group) according to random number tables [...]. However, during the course of the study, two subjects in experimental group and one subject in conventional group discontinued prior to the completion of th…	NA		NA		NA		Low
2022/09/15 22.25	10.3.35	FB	NP_035	Chhabra et al. (2018)	MI+PT+TT	Active control intervention (+)	Neurodynamics (ULNT 1)	Between-group difference (post-intervention)	assignment to intervention (the 'intention-to-treat' effect)	NA	1	Journal article(s)	Y	NI	"A total of 37 subjects participated in this study with 18 subjects in group A and 19 subjects in group B. Groups were assigned using permuted block randomization."	N	Tables 1, 2 & 3_x000D_ Figure 1	Some concerns	Some concerns	"A total of 37 subjects participated in this study with 18 subjects in group A and 19 subjects in group B. Groups were assigned using permuted block randomization."_x000D_ _x000D_ Tables 1, 2 & 3_x000D_ Figure 1			PY	Y	NM (multimodal intervention) vs. active control intervention (multimodal intervention)_x000D_ Non-pharmacological intervention	NI		NA		NA		PY	There is no reason to suspect that the authors did not performed at least a modified ITT analysis (excluding missing outcome data as mentioned by the authors).	NA		Some concerns	Some concerns	NM (multimodal intervention) vs. active control intervention (multimodal intervention)_x000D_ Non-pharmacological intervention_x000D_ _x000D_ There is no reason to suspect that the authors did not performed at least a modified ITT analysis (excluding missing outcome data as mentioned by the authors)._x000D_			Y	"A total of 39 subjects were identified as potential participants for this study and were randomly allocated to the control and experimental groups. Two of them were lost during the follow-up. So we were finally left with 18 subjects in group A and 19 subjects in group B."	NA		NA		NA		Low
2022/11/09 17.26	10.4.30	FB	NP_030	Fernández-Carnero et al. (2019)	SI+PT+TT	Sham therapy	Neck pain intensity	Between-group difference (post-intervention)	assignment to intervention (the 'intention-to-treat' effect)	NA	1	Journal article(s); Non-commercial trial registry record (e.g. ClinicalTrials.gov record)	Y	NI	"Patients were blinded to group assignment, and the assessor was blinded to allocation. Randomization into two groups (neural tension technique [NTT] and sham technique [ST]) was performed using a computer generated random-sequence table with a two-balanced block design (GraphPad Software, Inc., La Jolla, CA, USA). A member of the research team who was not involved in the assessment or treatment …	N	Table 1	Some concerns	Some concerns	"Patients were blinded to group assignment, and the assessor was blinded to allocation. Randomization into two groups (neural tension technique [NTT] and sham technique [ST]) was performed using a computergenerated random-sequence table with a two-balanced block design (GraphPad Software, Inc., La Jolla, CA, USA). A member of the research team who was not involved in the assessment or treatment o…			PN	Y	Control group received a sham therapy.	N	Figure 3 - Consort flow diagram	NA		NA		PY	Considering that all participants in each group received the allocated intervention and that there was no loss of follow-up, it is assumed that the authors used an ITT analysis.	NA		Low	Low	Control group received a sham therapy._x000D_ _x000D_ Figure 3 - Consort flow diagram_x000D_ _x000D_ Considering that all participants in each group received the allocated intervention and that there was no loss of follow-up, it is assumed that the authors used an ITT analysis._x000D_			Y	"No subjects dropped out during the study; the flow chart of the subjects is represented in Figure 3."	NA		NA		NA		Low
2022/11/09 17.37	10.4.32	FB	NP_032	Khan et al. (2015)	SI+ST	Active control intervention	Neck pain intensity	Between-group difference (post-intervention)	assignment to intervention (the 'intention-to-treat' effect)	NA	1	Journal article(s)	Y	NI	"The study design was randomized interventional study [...]. We divided patients in both groups by lottery draw method."	PY	"The mean age of Mobilization group was 52.60+ 6.159 and Neurodynamic group was 42.70 + 9.953."_x000D_ In addition, the authors did not report baseline data on primary outcomes.	High	High	"The study design was randomized interventional study [...]. We divided patients in both groups by lottery draw method."_x000D_ _x000D_ "The mean age of Mobilization group was 52.60+ 6.159 and Neurodynamic group was 42.70 + 9.953."_x000D_ In addition, the authors did not report baseline data on primary outcomes.			NI	Y	Both groups received a manual therapy technique, but it is unclear whether the neural mobilization group received a passive approach like the cervical mobilization group did._x000D_ Non-pharmacologic intervention	NI		NA		NA		NI		NI		High	High	Both groups received a manual therapy technique, but it is unclear whether the neural mobilization group received a passive approach like the cervical mobilization group did._x000D_ Non-pharmacologic intervention_x000D_ _x000D_ _x000D_ _x000D_ _x000D_			NI		N		NI		NI		High
2022/11/10 09.45	10.4.34	FB	NP_034	Marks et al. (2011)	SI+ST	Active control intervention	Neck pain intensity	Between-group difference (post-intervention)	assignment to intervention (the 'intention-to-treat' effect)	NA	1	Journal article(s)	Y	PN	"Randomization was carried out by the main author by blocked one-to-one allocation with the use of envelopes. In both groups, patients were treated by the main author."	Y	"However, baseline levels for pain, range of motion, and neurodynamics differed significantly."_x000D_ Elbow extension ROM (experimental group) = 93.2 (sd 23.6)_x000D_ Elbow extension ROM (control group) = 68.4 (sd 23.9)	High	High	"Randomization was carried out by the main author by blocked one-to-one allocation with the use of envelopes. In both groups, patients were treated by the main author."_x000D_ _x000D_ "However, baseline levels for pain, range of motion, and neurodynamics differed significantly."_x000D_ Elbow extension ROM (experimental group) = 93.2 (sd 23.6)_x000D_ Elbow extension ROM (control group) = 68.4 (sd …			NI	Y	Both groups received a manual therapy technique, but it is unclear whether the neural mobilization group received a passive approach like the cervical mobilization group did._x000D_ Non-pharmacologic intervention	NI		NA		NA		PY		NA		Some concerns	Some concerns	Both groups received a manual therapy technique, but it is unclear whether the neural mobilization group received a passive approach like the cervical mobilization group did._x000D_ Non-pharmacologic intervention_x000D_ _x000D_ _x000D_ _x000D_ _x000D_			Y	No loss of follow-up.	NA		NA		NA		Low
2022/09/19 15.59	10.4.31	FB	NP_031	Masullo (2018)	MI+PT+TT	Active control intervention (+)	Neck pain intensity	Between-group difference (post-intervention)	assignment to intervention (the 'intention-to-treat' effect)	NA	1	“Grey literature” (e.g. unpublished thesis)	Y	Y	"Participants were randomized by assignment of sealed envelopes with a numeric coding sequence that was concealed until interventions were assigned."	N	"At baseline Mann-Whitney U tests (Table 3) showed that there were no significant differences between the groups for age, symptom duration, NDI, VAS pain score, and PPT (ps>0.05)."	Low	Low	"Participants were randomized by assignment of sealed envelopes with a numeric coding sequence that was concealed until interventions were assigned."_x000D_ _x000D_ "At baseline Mann-Whitney U tests (Table 3) showed that there were no significant differences between the groups for age, symptom duration, NDI, VAS pain score, and PPT (ps>0.05)."			PY	Y	MN vs. active control intervention_x000D_ Non-pharmacological intervention	NI		NA		NA		PY		NA		Some concerns	Some concerns	MN vs. active control intervention_x000D_ Non-pharmacological intervention_x000D_ _x000D_ _x000D_ _x000D_ _x000D_			Y		NA		NA		NA		Low
2022/12/12 09.18	10.4.33	FB	NP_033	Gupta et al. (2012)	SI+APT+ST	Active control intervention	Neck pain intensity	Between-group difference (post-intervention)	assignment to intervention (the 'intention-to-treat' effect)	NA	1	Journal article(s)	Y	NI	"They were allocated to both experimental and conventional group (nineteen subjects in each group) according to random number tables previously made by an independent observer prior to the commencement of the study."	N	Table 5.1	Some concerns	Some concerns	"They were allocated to both experimental and conventional group (nineteen subjects in each group) according to random number tables previously made by an independent observer prior to the commencement of the study."_x000D_ _x000D_ Table 5.1			PY	Y	NM (single intervention) vs. active control intervention (multimodal intervention)_x000D_ Non-pharmacological intervention	NI		NA		NA		PY	There is no reason to suspect that the authors did not performed a modified ITT analysis (excluding missing outcome data as mentioned by the authors).	NA		Some concerns	Some concerns	NM (single intervention) vs. active control intervention (multimodal intervention)_x000D_ Non-pharmacological intervention_x000D_ _x000D_ There is no reason to suspect that the authors did not performed a modified ITT analysis (excluding missing outcome data as mentioned by the authors)._x000D_			Y	Remaining thirty seven subjects fulfilled the inclusion criteria and were included for the study. [...] They were allocated to both experimental and conventional group (nineteen subjects in each group) according to random number tables [...]. However, during the course of the study, two subjects in experimental group and one subject in conventional group discontinued prior to the completion of th…	NA		NA		NA		Low
2022/10/11 22.51	10.4.35	FB	NP_035	Chhabra et al. (2018)	MI+PT+TT	Active control intervention (+)	Neck pain intensity	Between-group difference (post-intervention)	assignment to intervention (the 'intention-to-treat' effect)	NA	1	Journal article(s)	Y	NI	"A total of 37 subjects participated in this study with 18 subjects in group A and 19 subjects in group B. Groups were assigned using permuted block randomization."	N	Tables 1, 2 & 3_x000D_ Figure 1	Some concerns	Some concerns	"A total of 37 subjects participated in this study with 18 subjects in group A and 19 subjects in group B. Groups were assigned using permuted block randomization."_x000D_ _x000D_ Tables 1, 2 & 3_x000D_ Figure 1			PY	Y	NM (multimodal intervention) vs. active control intervention (multimodal intervention)_x000D_ Non-pharmacological intervention	NI		NA		NA		PY	There is no reason to suspect that the authors did not performed a modified ITT analysis (excluding missing outcome data as mentioned by the authors).	NA		Some concerns	Some concerns	NM (multimodal intervention) vs. active control intervention (multimodal intervention)_x000D_ Non-pharmacological intervention_x000D_ _x000D_ There is no reason to suspect that the authors did not performed a modified ITT analysis (excluding missing outcome data as mentioned by the authors)._x000D_			Y	"A total of 39 subjects were identified as potential participants for this study and were randomly allocated to the control and experimental groups. Two of them were lost during the follow-up. So we were finally left with 18 subjects in group A and 19 subjects in group B."	NA		NA		NA		Low
2022/10/13 11.07	10.4.37	FB	NP_037	Cabrera-Martos et al. (2020)			Neck pain intensity	Between-group difference (post-intervention)	assignment to intervention (the 'intention-to-treat' effect)	NA	1	Journal article(s)	Y	Y	"Participants were randomly assigned to: 1) an experimental group; or 2) a control group. To ensure concealment of allocation, eligibility was determined by a blinded physiotherapist not involved in the randomization process. The randomization sequence was drawn up and kept off-site by a statistician who was not aware of the study aims, using a random number generator in blocks of four with no st…	N	Tables 1, 2 and 3	Low	Low	"Participants were randomly assigned to: 1) an experimental group; or 2) a control group. To ensure concealment of allocation, eligibility was determined by a blinded physiotherapist not involved in the randomization process. The randomization sequence was drawn up and kept off-site by a statistician who was not aware of the study aims, using a random number generator in blocks of four with no st…			PY	Y	Multimodal intervention vs. minimal intervention	PY	Considering the characteristic of the control intervention (minimal intervention), it is plausible to assume that the participants in the control group may have felt unlucky and therefore sought other interventions to improve their prognosis.	PY		N	The experimental group received a multimodal intervention program, while the control group received only minimal intervention.	Y		NA		High	High	Multimodal intervention vs. minimal intervention_x000D_ _x000D_ Considering the characteristic of the control intervention (minimal intervention), it is plausible to assume that the participants in the control group may have felt unlucky and therefore sought other interventions to improve their prognosis._x000D_ _x000D_ The experimental group received a multimodal intervention program, while the …			Y	Figure 1	NA		NA		NA		Low
2022/11/09 17.37	10.5.32	FB	NP_032	Khan et al. (2015)	SI+ST	Active control intervention	Functional ability	Between-group difference (post-intervention)	assignment to intervention (the 'intention-to-treat' effect)	NA	1	Journal article(s)	Y	NI	"The study design was randomized interventional study [...]. We divided patients in both groups by lottery draw method."	PY	"The mean age of Mobilization group was 52.60+ 6.159 and Neurodynamic group was 42.70 + 9.953."_x000D_ In addition, the authors did not report baseline data on primary outcomes.	High	High	"The study design was randomized interventional study [...]. We divided patients in both groups by lottery draw method."_x000D_ _x000D_ "The mean age of Mobilization group was 52.60+ 6.159 and Neurodynamic group was 42.70 + 9.953."_x000D_ In addition, the authors did not report baseline data on primary outcomes.			NI	Y	Both groups received a manual therapy technique, but it is unclear whether the neural mobilization group received a passive approach like the cervical mobilization group did._x000D_ Non-pharmacologic intervention	NI		NA		NA		NI		NI		High	High	Both groups received a manual therapy technique, but it is unclear whether the neural mobilization group received a passive approach like the cervical mobilization group did._x000D_ Non-pharmacologic intervention_x000D_ _x000D_ _x000D_ _x000D_ _x000D_			NI		N		NI		NI		High
2022/09/19 16.00	10.5.31	FB	NP_031	Masullo (2018)	MI+PT+TT	Active control intervention (+)	Functional ability	Between-group difference (post-intervention)	assignment to intervention (the 'intention-to-treat' effect)	NA	1	“Grey literature” (e.g. unpublished thesis)	Y	Y	"Participants were randomized by assignment of sealed envelopes with a numeric coding sequence that was concealed until interventions were assigned."	N	"At baseline Mann-Whitney U tests (Table 3) showed that there were no significant differences between the groups for age, symptom duration, NDI, VAS pain score, and PPT (ps>0.05)."	Low	Low	"Participants were randomized by assignment of sealed envelopes with a numeric coding sequence that was concealed until interventions were assigned."_x000D_ _x000D_ "At baseline Mann-Whitney U tests (Table 3) showed that there were no significant differences between the groups for age, symptom duration, NDI, VAS pain score, and PPT (ps>0.05)."			PY	Y	MN vs. active control intervention_x000D_ Non-pharmacological and non-surgical intervention	NI		NA		NA		PY		NA		Some concerns	Some concerns	MN vs. active control intervention_x000D_ Non-pharmacological and non-surgical intervention_x000D_ _x000D_ _x000D_ _x000D_ _x000D_			Y		NA		NA		NA		Low
2022/09/19 16.22	10.5.33	FB	NP_033	Gupta et al. (2012)	SI+APT+ST	Active control intervention	Functional ability	Between-group difference (post-intervention)	assignment to intervention (the 'intention-to-treat' effect)	NA	1	Journal article(s)	Y	NI	"They were allocated to both experimental and conventional group (nineteen subjects in each group) according to random number tables previously made by an independent observer prior to the commencement of the study."	N	Table 5.1	Some concerns	Some concerns	"They were allocated to both experimental and conventional group (nineteen subjects in each group) according to random number tables previously made by an independent observer prior to the commencement of the study."_x000D_ _x000D_ Table 5.1			PY	Y	NM (single intervention) vs. active control intervention (multimodal intervention)_x000D_ Non-pharmacological intervention	NI		NA		NA		PY	There is no reason to suspect that the authors did not performed a modified ITT analysis (excluding missing outcome data as mentioned by the authors).	NA		Some concerns	Some concerns	NM (single intervention) vs. active control intervention (multimodal intervention)_x000D_ Non-pharmacological intervention_x000D_ _x000D_ There is no reason to suspect that the authors did not performed a modified ITT analysis (excluding missing outcome data as mentioned by the authors).			Y	Remaining thirty seven subjects fulfilled the inclusion criteria and were included for the study. [...] They were allocated to both experimental and conventional group (nineteen subjects in each group) according to random number tables [...]. However, during the course of the study, two subjects in experimental group and one subject in conventional group discontinued prior to the completion of th…	NA		NA		NA		Low
2022/09/15 22.25	10.5.35	FB	NP_035	Chhabra et al. (2018)	MI+PT+TT	Active control intervention (+)	Functional ability	Between-group difference (post-intervention)	assignment to intervention (the 'intention-to-treat' effect)	NA	1	Journal article(s)	Y	NI	"A total of 37 subjects participated in this study with 18 subjects in group A and 19 subjects in group B. Groups were assigned using permuted block randomization."	N	Tables 1, 2 & 3_x000D_ Figure 1	Some concerns	Some concerns	"A total of 37 subjects participated in this study with 18 subjects in group A and 19 subjects in group B. Groups were assigned using permuted block randomization."_x000D_ _x000D_ Tables 1, 2 & 3_x000D_ Figure 1			PY	Y	NM (multimodal intervention) vs. active control intervention (multimodal intervention)_x000D_ Non-pharmacological intervention	NI		NA		NA		PY	There is no reason to suspect that the authors did not performed a modified ITT analysis (excluding missing outcome data as mentioned by the authors).	NA		Some concerns	Some concerns	NM (multimodal intervention) vs. active control intervention (multimodal intervention)_x000D_ Non-pharmacological intervention_x000D_ _x000D_ There is no reason to suspect that the authors did not performed a modified ITT analysis (excluding missing outcome data as mentioned by the authors)._x000D_			Y	"A total of 39 subjects were identified as potential participants for this study and were randomly allocated to the control and experimental groups. Two of them were lost during the follow-up. So we were finally left with 18 subjects in group A and 19 subjects in group B."	NA		NA		NA		Low
2022/10/13 11.07	10.5.37	FB	NP_037	Cabrera-Martos et al. (2020)			Neck pain intensity	Between-group difference (post-intervention)	assignment to intervention (the 'intention-to-treat' effect)	NA	1	Journal article(s)	Y	Y	"Participants were randomly assigned to: 1) an experimental group; or 2) a control group. To ensure concealment of allocation, eligibility was determined by a blinded physiotherapist not involved in the randomization process. The randomization sequence was drawn up and kept off-site by a statistician who was not aware of the study aims, using a random number generator in blocks of four with no st…	N	Tables 1, 2 and 3	Low	Low	"Participants were randomly assigned to: 1) an experimental group; or 2) a control group. To ensure concealment of allocation, eligibility was determined by a blinded physiotherapist not involved in the randomization process. The randomization sequence was drawn up and kept off-site by a statistician who was not aware of the study aims, using a random number generator in blocks of four with no st…			PY	Y	Multimodal intervention vs. minimal intervention	PY	Considering the characteristic of the control intervention (minimal intervention), it is plausible to assume that the participants in the control group may have felt unlucky and therefore sought other interventions to improve their prognosis.	PY		N	The experimental group received a multimodal intervention program, while the control group received only minimal intervention.	Y		NA		High	High	Multimodal intervention vs. minimal intervention_x000D_ _x000D_ Considering the characteristic of the control intervention (minimal intervention), it is plausible to assume that the participants in the control group may have felt unlucky and therefore sought other interventions to improve their prognosis._x000D_ _x000D_ The experimental group received a multimodal intervention program, while the …			Y	Figure 1	NA		NA		NA		Low
[truncated: 35 more columns]

## Sheet: Summary
Unique ID	Reviewer	Study ID	Reference	Experimental	Comparator	Outcome	Result	Aim	Effect of adhering to intervention?	Weight	Randomization process	Comment for randomization process	Deviations from intended interventions	Comment for deviations from intended interventions	Missing outcome data	Comment for missing outcome data	Measurement of the outcome	Comment for measurement of the outcome	Selection of the reported result	Comment for selection of the reported result	Overall Bias	Comment for overall bias					Randomization process	Deviations from intended interventions	Mising outcome data	Measurement of the outcome	Selection of the reported result	Overall Bias
1.1.1	FB	HO_001	Pedersini et al. (2021)	MI+PT+ST	Active control intervention	Pain intensity	Between-group difference (post-intervention)	assignment to intervention (the 'intention-to-treat' effect)	NA	1	Low	"Participants were randomly assigned to either neurodynamic mobilization or passive robotic physiologic movements using simple randomization with a random number generator created by an individual not involved in subject recruitment. Randomization was conducted using a random sequence generator program (http://www.random.org)."_x000D_ _x000D_ "After the completion of all baseline measurements, us…	Low	"The experimental group received neurodynamic mobilization of the median, radial, and ulnar nerves, and the control group received robotic-assisted passive movement treatment. Both groups also participated in a program of hand stability exercises."_x000D_ _x000D_ "[...] it was impossible to blind the patients to the treatment that they received, although all patients received the same information…	Low	Figure 2 - Consort flow chart_x000D_ _x000D_ _x000D_	Low	Assessor = the participant_x000D_ Control group = active control intervention_x000D_	Low	The analysis was pre-specified in the trial protocol._x000D_ _x000D_	Low	"Participants were randomly assigned to either neurodynamic mobilization or passive robotic physiologic movements using simple randomization with a random number generator created by an individual not involved in subject recruitment. Randomization was conducted using a random sequence generator program (http://www.random.org)."_x000D_ _x000D_ "After the completion of all baseline measurements, us…				Assignment to intervention (the 'intention-to-treat' effect)
1.1.2	FB	HO_002	Villafañe et al. (2013b)	MI+PT+ST	Placebo (detuned ultrasound therapy)	Pain intensity	Between-group difference (post-intervention)	assignment to intervention (the 'intention-to-treat' effect)	NA	1	Some concerns	"After the completion of all baseline measurements, using a computer program (http://www.graphpad.com/quickcalcs/randomize1.cfm), subjects were randomly assigned by an external assistant to 1 of 2 groups: an experimental group that received a multimodal treatment protocol for CMC joint OA–related pain or a placebo group that received detuned ultrasound therapy."_x000D_ _x000D_ Table 2	Low	NM vs. sham therapy (totally different from the intervention group)_x000D_ _x000D_ "We selected a protocol-based treatment approach, standardizing the interventions for all included patients, rather than an impairment-based approach. [...] we decided that an impairment-based approach would not allow for enough accurate description of the selected techniques (rate, direction of force, amplitude) f…	Low	Figure 4_x000D_ _x000D_ _x000D_	High	The same procedures were used to measure outcome in the different groups._x000D_ The assessor = the participant (participant-reported outcome)_x000D_ _x000D_	Some concerns	Only one instrument/ measurement was used to measure outcome._x000D_ Only one analysis of data was used, which correspond to all intended analyses.	High					Total number of study = 95
1.2.1	FB	HO_001	Pedersini et al. (2021)	MI+PT+ST	Active control intervention	PPT	Between-group difference (post-intervention)	assignment to intervention (the 'intention-to-treat' effect)	NA	1	Low	"Participants were randomly assigned to either neurodynamic mobilization or passive robotic physiologic movements using simple randomization with a random number generator created by an individual not involved in subject recruitment. Randomization was conducted using a random sequence generator program (http://www.random.org)."_x000D_ _x000D_ "After the completion of all baseline measurements, us…	Low	"The experimental group received neurodynamic mobilization of the median, radial, and ulnar nerves, and the control group received robotic-assisted passive movement treatment. Both groups also participated in a program of hand stability exercises."_x000D_ _x000D_ "[...] it was impossible to blind the patients to the treatment that they received, although all patients received the same information…	Low	Figure 2 - Consort flow chart_x000D_ _x000D_ _x000D_	Low	"An assessor (JHV) blinded to the patient’s group assessed PPT bilaterally [...]"_x000D_ _x000D_	Some concerns	The analysis was pre-specified in the trial protocol._x000D_ The authors did not report results for the PPT of the C5-C6 zygapophyseal joint as mentioned in the protocol and the study itself._x000D_	Some concerns	_x000D_ _x000D_				Low risk	35.5	25.8	63.4	38.7	46.2	14
1.2.3	FB	HO_003	Villafañe et al. (2012, 2013a)	SI+PT+ST	Placebo (ultrasound therapy)	PPT (dominant side)	Between-group difference (post-intervention)	assignment to intervention (the 'intention-to-treat' effect)	NA	1	Low	"The study was a double-blind, randomized controlled trial. [...] After pretreatment measurements, subjects were assigned randomly into the 2 groups, using GraphPad Software."_x000D_ _x000D_ Table 1	Some concerns	NM vs. placebo (ultrasound therapy)_x000D_ Non-pharmacological intervention_x000D_ _x000D_ Looking to the flow diagram (Figure 2), there is no reason to suspect that the authors did not perform an ITT analysis._x000D_	Low	Flow diagram (Figure 2)_x000D_ _x000D_ _x000D_	Low	"Pretreatment measurements were collected by an assessor (R.M.) blinded to the subjects’ intervention assignment. [...] The first and second follow-ups were completed at 1 month and 2 months posttreatment by the same assessor who obtained the pretreatment measurement, and who remained blinded to the treatment allocation of the subject."_x000D_ _x000D_	Low	There is no protocol, however every statistical procedure described by the author seems to have been planned before the study started._x000D_ Only one instrument/ measurement was used to measure outcome._x000D_	Some concerns					Some concerns	36.6	51.6	3.2	2.2	50.5	19.4
1.2.2	FB	HO_002	Villafañe et al. (2013b)	MI+PT+ST	Placebo (detuned ultrasound therapy)	PPT (affected side)	Between-group difference (post-intervention)	assignment to intervention (the 'intention-to-treat' effect)	NA	1	Some concerns	"After the completion of all baseline measurements, using a computer program (http://www.graphpad.com/quickcalcs/randomize1.cfm), subjects were randomly assigned by an external assistant to 1 of 2 groups: an experimental group that received a multimodal treatment protocol for CMC joint OA–related pain or a placebo group that received detuned ultrasound therapy."_x000D_ _x000D_ Table 2	Low	NM vs. sham therapy (totally different from the intervention group)_x000D_ _x000D_ "We selected a protocol-based treatment approach, standardizing the interventions for all included patients, rather than an impairment-based approach. [...] we decided that an impairment-based approach would not allow for enough accurate description of the selected techniques (rate, direction of force, amplitude) f…	Low	Figure 4_x000D_ _x000D_ _x000D_	Low	_x000D_ The same procedures were used to measure outcome in the different groups._x000D_ _x000D_ "All outcome measures were captured at baseline, immediately postintervention, and at 1 and 2 months postintervention by an assessor blinded to group assignment. The sequence of testing for the outcome measures was randomized among participants."_x000D_ _x000D_	Some concerns	Only one instrument/ measurement was used to measure outcome._x000D_ Only one analysis of data was used, which correspond to all intended analyses.	Some concerns					High risk	28	22.6	33.3	59.1	3.2	63.4
1.3.1	FB	HO_001	Pedersini et al. (2021)	MI+PT+ST	Active control intervention	PPT	Between-group difference (post-intervention)	assignment to intervention (the 'intention-to-treat' effect)	NA	1	Low	"Participants were randomly assigned to either neurodynamic mobilization or passive robotic physiologic movements using simple randomization with a random number generator created by an individual not involved in subject recruitment. Randomization was conducted using a random sequence generator program (http://www.random.org)."_x000D_ _x000D_ "After the completion of all baseline measurements, us…	Low	"The experimental group received neurodynamic mobilization of the median, radial, and ulnar nerves, and the control group received robotic-assisted passive movement treatment. Both groups also participated in a program of hand stability exercises."_x000D_ _x000D_ "[...] it was impossible to blind the patients to the treatment that they received, although all patients received the same information…	Low	Figure 2 - Consort flow chart_x000D_ _x000D_ _x000D_	Low	"An assessor (JHV) blinded to the patient’s group assessed PPT bilaterally [...]"_x000D_ _x000D_	Some concerns	The analysis was pre-specified in the trial protocol._x000D_ The authors did not report results for the PPT of the C5-C6 zygapophyseal joint as mentioned in the protocol and the study itself._x000D_	Some concerns	_x000D_ _x000D_				Adhering to intervention (the 'per-protocol' effect)
1.3.2	FB	HO_002	Villafañe et al. (2013b)	MI+PT+ST	Placebo (detuned ultrasound therapy)	PPT (nonaffected side)	Between-group difference (post-intervention)	assignment to intervention (the 'intention-to-treat' effect)	NA	1	Some concerns	"After the completion of all baseline measurements, using a computer program (http://www.graphpad.com/quickcalcs/randomize1.cfm), subjects were randomly assigned by an external assistant to 1 of 2 groups: an experimental group that received a multimodal treatment protocol for CMC joint OA–related pain or a placebo group that received detuned ultrasound therapy."_x000D_ _x000D_ Table 2	Low	NM vs. sham therapy (totally different from the intervention group)_x000D_ _x000D_ "We selected a protocol-based treatment approach, standardizing the interventions for all included patients, rather than an impairment-based approach. [...] we decided that an impairment-based approach would not allow for enough accurate description of the selected techniques (rate, direction of force, amplitude) f…	Low	Figure 4_x000D_ _x000D_ _x000D_	Low	_x000D_ The same procedures were used to measure outcome in the different groups._x000D_ _x000D_ "All outcome measures were captured at baseline, immediately postintervention, and at 1 and 2 months postintervention by an assessor blinded to group assignment. The sequence of testing for the outcome measures was randomized among participants."_x000D_ _x000D_	Some concerns	Only one instrument/ measurement was used to measure outcome._x000D_ Only one analysis of data was used, which correspond to all intended analyses.	Some concerns					Total number of study = 0
1.3.3	FB	HO_003	Villafañe et al. (2012, 2013a)	SI+PT+ST	Placebo (ultrasound therapy)	PPT (dominant side)	Between-group difference (post-intervention)	assignment to intervention (the 'intention-to-treat' effect)	NA	1	Low	"The study was a double-blind, randomized controlled trial. [...] After pretreatment measurements, subjects were assigned randomly into the 2 groups, using GraphPad Software."_x000D_ _x000D_ Villafañe et al. (2012a)_x000D_ _x000D_ Tables 1 & 2	Some concerns	NM vs. placebo (ultrasound therapy)_x000D_ Non-pharmacological intervention_x000D_ _x000D_ Looking to the flow diagram (Figure 1), there is no reason to suspect that the authors did not perform an ITT analysis._x000D_	Low	Flow diagram (Figure 1)_x000D_ _x000D_ _x000D_	Low	The same procedures were used to measure outcome in the different groups._x000D_ _x000D_ "[...] no adverse effects were detected after the application of the treatments."_x000D_ Villafañe et al. (2012a)_x000D_ _x000D_ "Pretreatment measurements were collected by an assessor (R.M.) blinded to the subjects’ intervention assignment. [...] The first and second follow-ups were completed at 1 month and…	Low	There is no protocol, however every statistical procedure described by the author seems to have been planned before the study started._x000D_ Only one instrument/ measurement was used to measure outcome._x000D_ Only one analysis of data was used, which correspond to all intended analyses.	Some concerns					Low risk
1.4.1	FB	HO_001	Pedersini et al. (2021)	MI+ST+PT	Active control intervention	Pinch strength	Between-group difference (after the intervention)	assignment to intervention (the 'intention-to-treat' effect)	NA	1	Low	"Participants were randomly assigned to either neurodynamic mobilization or passive robotic physiologic movements using simple randomization with a random number generator created by an individual not involved in subject recruitment. Randomization was conducted using a random sequence generator program (http://www.random.org)."_x000D_ _x000D_ "After the completion of all baseline measurements, us…	Low	"The experimental group received neurodynamic mobilization of the median, radial, and ulnar nerves, and the control group received robotic-assisted passive movement treatment. Both groups also participated in a program of hand stability exercises."_x000D_ _x000D_ "[...] it was impossible to blind the patients to the treatment that they received, although all patients received the same information…	Low	Figure 2 - Consort flow chart_x000D_ _x000D_ _x000D_	Low	"An assessor (JHV) blinded to the patients’ allocated group obtained measurements at baseline, immediately after the 4-week treatment period, and at 3 months after the treatment."_x000D_ _x000D_	Low	_x000D_ _x000D_	Low	"Participants were randomly assigned to either neurodynamic mobilization or passive robotic physiologic movements using simple randomization with a random number generator created by an individual not involved in subject recruitment. Randomization was conducted using a random sequence generator program (http://www.random.org)."_x000D_ _x000D_ "After the completion of all baseline measurements, us…				Some concerns
1.4.3	FB	HO_003	Villafañe et al. (2012, 2013a)	SI+PT+ST	Placebo (ultrasound therapy)	Pinch strength	Between-group difference (post-intervention)	assignment to intervention (the 'intention-to-treat' effect)	NA	1	Low	"The study was a double-blind, randomized controlled trial. [...] After pretreatment measurements, subjects were assigned randomly into the 2 groups, using GraphPad Software."_x000D_ _x000D_ Table 1	Some concerns	NM vs. placebo (ultrasound therapy)_x000D_ Non-pharmacological intervention_x000D_ _x000D_ Looking to the flow diagram (Figure 2), there is no reason to suspect that the authors did not perform an ITT analysis._x000D_	Low	Flow diagram (Figure 2)_x000D_ _x000D_ _x000D_	Low	"Pretreatment measurements were collected by an assessor (R.M.) blinded to the subjects’ intervention assignment. [...] The first and second follow-ups were completed at 1 month and 2 months posttreatment by the same assessor who obtained the pretreatment measurement, and who remained blinded to the treatment allocation of the subject."_x000D_ _x000D_	Low	There is no protocol, however every statistical procedure described by the author seems to have been planned before the study started._x000D_ Only one instrument/ measurement was used to measure outcome._x000D_	Some concerns					High risk
1.4.2	FB	HO_002	Villafañe et al. (2013b)	MI+PT+ST	Placebo (detuned ultrasound therapy)	Pinch strength	Between-group difference (post-intervention)	assignment to intervention (the 'intention-to-treat' effect)	NA	1	Some concerns	"After the completion of all baseline measurements, using a computer program (http://www.graphpad.com/quickcalcs/randomize1.cfm), subjects were randomly assigned by an external assistant to 1 of 2 groups: an experimental group that received a multimodal treatment protocol for CMC joint OA–related pain or a placebo group that received detuned ultrasound therapy."_x000D_ _x000D_ Table 2	Low	NM vs. sham therapy (totally different from the intervention group)_x000D_ _x000D_ "We selected a protocol-based treatment approach, standardizing the interventions for all included patients, rather than an impairment-based approach. [...] we decided that an impairment-based approach would not allow for enough accurate description of the selected techniques (rate, direction of force, amplitude) f…	Low	Figure 4_x000D_ _x000D_ _x000D_	Low	_x000D_ The same procedures were used to measure outcome in the different groups._x000D_ _x000D_ "All outcome measures were captured at baseline, immediately postintervention, and at 1 and 2 months postintervention by an assessor blinded to group assignment. The sequence of testing for the outcome measures was randomized among participants."_x000D_ _x000D_	Some concerns	Only one instrument/ measurement was used to measure outcome._x000D_ Only one analysis of data was used, which correspond to all intended analyses.	Some concerns
1.5.1	FB	HO_001	Pedersini et al. (2021)	MI+ST+PT	Active control intervention	Grip strength	Between-group difference (after the intervention)	assignment to intervention (the 'intention-to-treat' effect)	NA	1	Low	"Participants were randomly assigned to either neurodynamic mobilization or passive robotic physiologic movements using simple randomization with a random number generator created by an individual not involved in subject recruitment. Randomization was conducted using a random sequence generator program (http://www.random.org)."_x000D_ _x000D_ "After the completion of all baseline measurements, us…	Low	"The experimental group received neurodynamic mobilization of the median, radial, and ulnar nerves, and the control group received robotic-assisted passive movement treatment. Both groups also participated in a program of hand stability exercises."_x000D_ _x000D_ "[...] it was impossible to blind the patients to the treatment that they received, although all patients received the same information…	Low	Figure 2 - Consort flow chart_x000D_ _x000D_ _x000D_	Low	"An assessor (JHV) blinded to the patients’ allocated group obtained measurements at baseline, immediately after the 4-week treatment period, and at 3 months after the treatment."_x000D_ _x000D_	Low	_x000D_ _x000D_	Low	"Participants were randomly assigned to either neurodynamic mobilization or passive robotic physiologic movements using simple randomization with a random number generator created by an individual not involved in subject recruitment. Randomization was conducted using a random sequence generator program (http://www.random.org)."_x000D_ _x000D_ "After the completion of all baseline measurements, us…
1.5.2	FB	HO_002	Villafañe et al. (2013b)	MI+PT+ST	Placebo (detuned ultrasound therapy)	Grip strength	Between-group difference (post-intervention)	assignment to intervention (the 'intention-to-treat' effect)	NA	1	Some concerns	"After the completion of all baseline measurements, using a computer program (http://www.graphpad.com/quickcalcs/randomize1.cfm), subjects were randomly assigned by an external assistant to 1 of 2 groups: an experimental group that received a multimodal treatment protocol for CMC joint OA–related pain or a placebo group that received detuned ultrasound therapy."_x000D_ _x000D_ Table 2	Low	NM vs. sham therapy (totally different from the intervention group)_x000D_ _x000D_ "We selected a protocol-based treatment approach, standardizing the interventions for all included patients, rather than an impairment-based approach. [...] we decided that an impairment-based approach would not allow for enough accurate description of the selected techniques (rate, direction of force, amplitude) f…	Low	Figure 4_x000D_ _x000D_ _x000D_	Low	_x000D_ The same procedures were used to measure outcome in the different groups._x000D_ _x000D_ "All outcome measures were captured at baseline, immediately postintervention, and at 1 and 2 months postintervention by an assessor blinded to group assignment. The sequence of testing for the outcome measures was randomized among participants."_x000D_ _x000D_	Some concerns	Only one instrument/ measurement was used to measure outcome._x000D_ Only one analysis of data was used, which correspond to all intended analyses.	Some concerns
2.1.4	FB	LE_004	Yilmaz et al. (2022)	MI+APT+TT	Home exercise program	Pain intensity	Between-group difference (post-intervention)	assignment to intervention (the 'intention-to-treat' effect)	NA	1	Some concerns	"The participants were allocated to the control group and neuromobilization group by using a randomized sampling method by the first author. Envelopes were provided as many as the number of people determined by the power analysis method. The papers written by the neuromobilization group were placed in half of these sealed opaque envelopes, and the other papers by the control group were placed in …	Some concerns	Multimodal intervention (home exercise program plus neural mobilization) vs. only home exercise program_x000D_ _x000D_ Considering that one group (experimental group) received a face-to-face delivery intervention while the other performed only home exercises, there is no evidence that there were no deviations from the intended interventions during visits with the physical therapist._x000D_ _x000D…	High	More than 5% in each group:_x000D_ Experimental group: loss of 3 participants (15%)_x000D_ Control group: loss of 2 participants (10%)_x000D_ _x000D_ Reasons for dropouts: (1) individual problems; (2) work intensity._x000D_	High	The experimental intervention involves additional visits to the healthcare provider, leading to additional opportunities for outcome events to be identified._x000D_ _x000D_ _x000D_	Some concerns	There is no protocol, however every statistical procedure described by the author seems to have been planned before the study started._x000D_ Only one instrument/ measurement was used to measure outcome. Data for all time points were reported._x000D_	High
2.2.4	FB	LE_004	Yilmaz et al. (2022)	MI+APT+TT	Home exercise program	Functional ability	Between-group difference (post-intervention)	assignment to intervention (the 'intention-to-treat' effect)	NA	1	Some concerns	"The participants were allocated to the control group and neuromobilization group by using a randomized sampling method by the first author. Envelopes were provided as many as the number of people determined by the power analysis method. The papers written by the neuromobilization group were placed in half of these sealed opaque envelopes, and the other papers by the control group were placed in …	Some concerns	Multimodal intervention (home exercise program plus neural mobilization) vs. only home exercise program_x000D_ _x000D_ Considering that one group (experimental group) received a face-to-face delivery intervention while the other performed only home exercises, there is no evidence that there were no deviations from the intended interventions during visits with the physical therapist._x000D_ _x000D…	High	More than 5% in each group:_x000D_ Experimental group: loss of 3 participants (15%)_x000D_ Control group: loss of 2 participants (10%)_x000D_ _x000D_ Reasons for dropouts: (1) individual problems; (2) work intensity._x000D_	High	The experimental intervention involves additional visits to the healthcare provider, leading to additional opportunities for outcome events to be identified._x000D_ _x000D_ _x000D_	Some concerns	Only one instrument/ measurement was used to measure outcome. Data for all time points were reported._x000D_	High
2.2.6	FB	LE_006	Drechsler et al. (1997)	MI+APT+TT	Active control intervention	Functional ability	Between-group difference (post-intervention)	assignment to intervention (the 'intention-to-treat' effect)	NA	1	High	The only information about randomization methods is a statement that the study is randomized._x000D_ _x000D_ "Subjects were randomly assigned to one of two groups."_x000D_ Table 1 (Upper limb tension test IIb and Grip strength)	Some concerns	NM (multimodal intervention) vs. active control intervention (multimodal intervention)_x000D_ _x000D_ _x000D_ _x000D_ _x000D_	Low	"All subjects completed the 5-week course of treatment, the posttreatment, and the 3-month follow-up tests."_x000D_ _x000D_ _x000D_	High	The same procedures were used to measure outcome in the different groups._x000D_ The assesor = the participant (participant-reported outcome)_x000D_ NM (multimodal intervention) vs. Active control intervention (multimodal intervention)_x000D_	Low	There is no protocol, however every statistical procedure described by the author seems to have been planned before the study started._x000D_ Only one instrument/ measurement was used to measure outcome._x000D_ Only one analysis of data was used, which correspond to all intended analyses.	High
2.3.4	FB	LE_004	Yilmaz et al. (2022)	MI+APT+TT	Home exercise program	Wrist ROM	Between-group difference (post-intervention)	assignment to intervention (the 'intention-to-treat' effect)	NA	1	Some concerns	"The participants were allocated to the control group and neuromobilization group by using a randomized sampling method by the first author. Envelopes were provided as many as the number of people determined by the power analysis method. The papers written by the neuromobilization group were placed in half of these sealed opaque envelopes, and the other papers by the control group were placed in …	Some concerns	Multimodal intervention (home exercise program plus neural mobilization) vs. only home exercise program_x000D_ _x000D_ Considering that one group (experimental group) received a face-to-face delivery intervention while the other performed only home exercises, there is no evidence that there were no deviations from the intended interventions during visits with the physical therapist._x000D_ _x000D…	High	More than 5% in each group:_x000D_ Experimental group: loss of 3 participants (15%)_x000D_ Control group: loss of 2 participants (10%)_x000D_ _x000D_ Reasons for dropouts: (1) individual problems; (2) work intensity._x000D_	High	The experimental intervention involves additional visits to the healthcare provider, leading to additional opportunities for outcome events to be identified._x000D_ _x000D_ _x000D_	Some concerns	Only one instrument/ measurement was used to measure outcome. Data for all time points were reported._x000D_	High
2.4.6	FB	LE_006	Drechsler et al. (1997)	MI+APT+TT	Active control intervention	Neurodynamics (ULTT IIb)	Between-group difference (post-intervention)	assignment to intervention (the 'intention-to-treat' effect)	NA	1	High	The only information about randomization methods is a statement that the study is randomized._x000D_ _x000D_ "Subjects were randomly assigned to one of two groups."_x000D_ Table 1 (Upper limb tension test IIb and Grip strength)	Some concerns	NM (multimodal intervention) vs. active control intervention (multimodal intervention)_x000D_ _x000D_ _x000D_ _x000D_ _x000D_	Low	"All subjects completed the 5-week course of treatment, the posttreatment, and the 3-month follow-up tests."_x000D_ _x000D_ _x000D_	High	The same procedures were used to measure outcome in the different groups._x000D_ _x000D_ _x000D_	Low	There is no protocol, however every statistical procedure described by the author seems to have been planned before the study started._x000D_ Only one instrument/ measurement was used to measure outcome._x000D_ Only one analysis of data was used, which correspond to all intended analyses.	High
2.5.4	FB	LE_004	Yilmaz et al. (2022)	MI+APT+TT	Home exercise program	Pinch strength	Between-group difference (post-intervention)	assignment to intervention (the 'intention-to-treat' effect)	NA	1	Some concerns	"The participants were allocated to the control group and neuromobilization group by using a randomized sampling method by the first author. Envelopes were provided as many as the number of people determined by the power analysis method. The papers written by the neuromobilization group were placed in half of these sealed opaque envelopes, and the other papers by the control group were placed in …	Some concerns	Multimodal intervention (home exercise program plus neural mobilization) vs. only home exercise program_x000D_ _x000D_ Considering that one group (experimental group) received a face-to-face delivery intervention while the other performed only home exercises, there is no evidence that there were no deviations from the intended interventions during visits with the physical therapist._x000D_ _x000D…	High	More than 5% in each group:_x000D_ Experimental group: loss of 3 participants (15%)_x000D_ Control group: loss of 2 participants (10%)_x000D_ _x000D_ Reasons for dropouts: (1) individual problems; (2) work intensity._x000D_	High	The experimental intervention involves additional visits to the healthcare provider, leading to additional opportunities for outcome events to be identified._x000D_ _x000D_ _x000D_	Some concerns	Only one instrument/ measurement was used to measure outcome. Data for all time points were reported._x000D_	High
2.6.6	FB	LE_006	Drechsler et al. (1997)	MI+APT+TT	Active control intervention	Grip strength	Between-group difference (post-intervention)	assignment to intervention (the 'intention-to-treat' effect)	NA	1	High	The only information about randomization methods is a statement that the study is randomized._x000D_ _x000D_ "Subjects were randomly assigned to one of two groups."_x000D_ Table 1 (Upper limb tension test IIb and Grip strength)	Some concerns	NM (multimodal intervention) vs. active control intervention (multimodal intervention)_x000D_ _x000D_ _x000D_ _x000D_ _x000D_	Low	"All subjects completed the 5-week course of treatment, the posttreatment, and the 3-month follow-up tests."_x000D_ _x000D_ _x000D_	High	The same procedures were used to measure outcome in the different groups._x000D_ _x000D_ _x000D_	Low	There is no protocol, however every statistical procedure described by the author seems to have been planned before the study started._x000D_ Only one instrument/ measurement was used to measure outcome._x000D_ Only one analysis of data was used, which correspond to all intended analyses.	High
2.6.4	FB	LE_004	Yilmaz et al. (2022)	MI+APT+TT	Home exercise program	Grip strength	Between-group difference (post-intervention)	assignment to intervention (the 'intention-to-treat' effect)	NA	1	Some concerns	"The participants were allocated to the control group and neuromobilization group by using a randomized sampling method by the first author. Envelopes were provided as many as the number of people determined by the power analysis method. The papers written by the neuromobilization group were placed in half of these sealed opaque envelopes, and the other papers by the control group were placed in …	Some concerns	Multimodal intervention (home exercise program plus neural mobilization) vs. only home exercise program_x000D_ _x000D_ Considering that one group (experimental group) received a face-to-face delivery intervention while the other performed only home exercises, there is no evidence that there were no deviations from the intended interventions during visits with the physical therapist._x000D_ _x000D…	High	More than 5% in each group:_x000D_ Experimental group: loss of 3 participants (15%)_x000D_ Control group: loss of 2 participants (10%)_x000D_ _x000D_ Reasons for dropouts: (1) individual problems; (2) work intensity._x000D_	High	The experimental intervention involves additional visits to the healthcare provider, leading to additional opportunities for outcome events to be identified._x000D_ _x000D_ _x000D_	Some concerns	Only one instrument/ measurement was used to measure outcome. Data for all time points were reported._x000D_	High
3.1.8	FB	AS_008	Plaza-Manzano et al. (2016)	MI+APT	Active control intervention (-)	Pain intensity	Between-group difference (post-intervention)	assignment to intervention (the 'intention-to-treat' effect)	NA	1	Low	"All participants were randomly classified into the Experimental I Group (n=28) or the Experimental II Group (n=28). For the randomization process, an external clinical assistant randomized the intervention to each participant using computer-generated random numbers with the Epidat software v.3.1. (EPIDAT, 2014) Assessors and therapists were blind to the group assignment."_x000D_ _x000D_ Table 2	Some concerns	"Participants were not informed about the true objective of the study to avoid bias. Also, the participants did not know about the existence of another intervention group to avoid a major engagement because of the treatment. In this way, participants were blinded."_x000D_ _x000D_ "We analyzed the effectiveness of interventions that were applied to the participants on intention to treat."_x000D_	Low	No loss of follow-up._x000D_ _x000D_ _x000D_	Low	The same procedures were used to measure outcome in the different groups._x000D_ The assessor = the participant (participant-reported outcome)_x000D_ Signalling question 2.1_x000D_ _x000D_	Some concerns	Only one analysis of data was used, which correspond to all intended analyses. Data from all time points were reported._x000D_ Only one analysis of data was used, which correspond to all intended analyses.	Some concerns
3.2.8	FB	AS_008	Plaza-Manzano et al. (2016)	MI+APT	Active control intervention (-)	Functional ankle instability	Between-group difference (post-intervention)	assignment to intervention (the 'intention-to-treat' effect)	NA	1	Low	"All participants were randomly classified into the Experimental I Group (n=28) or the Experimental II Group (n=28). For the randomization process, an external clinical assistant randomized the intervention to each participant using computer-generated random numbers with the Epidat software v.3.1. (EPIDAT, 2014) Assessors and therapists were blind to the group assignment."_x000D_ _x000D_ Table 2	Some concerns	"Participants were not informed about the true objective of the study to avoid bias. Also, the participants did not know about the existence of another intervention group to avoid a major engagement because of the treatment. In this way, participants were blinded."_x000D_ _x000D_ "We analyzed the effectiveness of interventions that were applied to the participants on intention to treat."_x000D_	Low	No loss of follow-up._x000D_ _x000D_ _x000D_	Low	The same procedures were used to measure outcome in the different groups._x000D_ The assessor = the participant (participant-reported outcome)_x000D_ Signalling question 2.1_x000D_ _x000D_	Some concerns	Only one analysis of data was used, which correspond to all intended analyses. Data from all time points were reported._x000D_ Only one analysis of data was used, which correspond to all intended analyses.	Some concerns
3.3.8	FB	AS_008	Plaza-Manzano et al. (2016)	MI+APT	Active control intervention (-)	Muscle strength	Between-group difference (post-intervention)	assignment to intervention (the 'intention-to-treat' effect)	NA	1	Low	"All participants were randomly classified into the Experimental I Group (n=28) or the Experimental II Group (n=28). For the randomization process, an external clinical assistant randomized the intervention to each participant using computer-generated random numbers with the Epidat software v.3.1. (EPIDAT, 2014) Assessors and therapists were blind to the group assignment."_x000D_ _x000D_ Table 2	Some concerns	"Participants were not informed about the true objective of the study to avoid bias. Also, the participants did not know about the existence of another intervention group to avoid a major engagement because of the treatment. In this way, participants were blinded."_x000D_ _x000D_ "We analyzed the effectiveness of interventions that were applied to the participants on intention to treat."_x000D_	Low	No loss of follow-up._x000D_ _x000D_ _x000D_	Low	_x000D_ The same procedures were used to measure outcome in the different groups._x000D_ "Assessors and therapists were blind to the group assignment."_x000D_ "The assessors who collected the data were external to the investigation."_x000D_ _x000D_	Some concerns	Only one analysis of data was used, which correspond to all intended analyses. Data from all time points were reported._x000D_ Only one analysis of data was used, which correspond to all intended analyses.	Some concerns
3.4.8	FB	AS_008	Plaza-Manzano et al. (2016)	MI+APT	Active control intervention (-)	PPT	Between-group difference (post-intervention)	assignment to intervention (the 'intention-to-treat' effect)	NA	1	Low	"All participants were randomly classified into the Experimental I Group (n=28) or the Experimental II Group (n=28). For the randomization process, an external clinical assistant randomized the intervention to each participant using computer-generated random numbers with the Epidat software v.3.1. (EPIDAT, 2014) Assessors and therapists were blind to the group assignment."_x000D_ _x000D_ Table 2	Some concerns	"Participants were not informed about the true objective of the study to avoid bias. Also, the participants did not know about the existence of another intervention group to avoid a major engagement because of the treatment. In this way, participants were blinded."_x000D_ _x000D_ "We analyzed the effectiveness of interventions that were applied to the participants on intention to treat."_x000D_	Low	No loss of follow-up._x000D_ _x000D_ _x000D_	Low	_x000D_ The same procedures were used to measure outcome in the different groups._x000D_ "Assessors and therapists were blind to the group assignment."_x000D_ "The assessors who collected the data were external to the investigation."_x000D_ _x000D_	Some concerns	Only one analysis of data was used, which correspond to all intended analyses. Data from all time points were reported._x000D_ Only one analysis of data was used, which correspond to all intended analyses.	Some concerns
3.5.8	FB	AS_008	Plaza-Manzano et al. (2016)	MI+APT	Active control intervention (-)	Ankle ROM	Between-group difference (post-intervention)	assignment to intervention (the 'intention-to-treat' effect)	NA	1	Low	"All participants were randomly classified into the Experimental I Group (n=28) or the Experimental II Group (n=28). For the randomization process, an external clinical assistant randomized the intervention to each participant using computer-generated random numbers with the Epidat software v.3.1. (EPIDAT, 2014) Assessors and therapists were blind to the group assignment."_x000D_ _x000D_ Table 2	Some concerns	"Participants were not informed about the true objective of the study to avoid bias. Also, the participants did not know about the existence of another intervention group to avoid a major engagement because of the treatment. In this way, participants were blinded."_x000D_ _x000D_ "We analyzed the effectiveness of interventions that were applied to the participants on intention to treat."_x000D_	Low	No loss of follow-up._x000D_ _x000D_ _x000D_	Low	_x000D_ The same procedures were used to measure outcome in the different groups._x000D_ "Assessors and therapists were blind to the group assignment."_x000D_ "The assessors who collected the data were external to the investigation."_x000D_ _x000D_	Some concerns	Only one analysis of data was used, which correspond to all intended analyses. Data from all time points were reported._x000D_ Only one analysis of data was used, which correspond to all intended analyses.	Some concerns
4.1.9	FB	SIS_009	Akhtar et al. (2020)	MI+PT+STT	Active control intervention (-)	Pain intensity	Between-group difference (post-intervention)	assignment to intervention (the 'intention-to-treat' effect)	NA	1	Low	"The model of study was single blinded randomized controlled clinical trial. This controlled trial used a parallel design where patients were allotted by 1:1 ratio in two groups’ experimental group as well as care group."_x000D_ _x000D_ "A sample of 80 participants was selected and allocated in to two groups experimental and care group by using computer generator method in simple random sampling …	Some concerns	NM vs. Active control intervention_x000D_ Non-pharmacological intervention_x000D_ _x000D_ According to the flow sheet (Figure 5), there is no reason to suspect that the authors did not perform an ITT analysis._x000D_	Low	No sample loss_x000D_ _x000D_ _x000D_	High	The same procedures were used to measure outcome in the different groups._x000D_ The assessor = the participant (participant-reported outcome)_x000D_ NM (multimodal intervention) vs. Active control intervention (-)_x000D_	Low	There is no protocol, however every statistical procedure described by the author seems to have been planned before the study started._x000D_ Only one instrument/ measurement was used to measure outcome._x000D_ Only one analysis of data was used, which correspond to all intended analyses.	High
4.2.9	FB	SIS_009	Akhtar et al. (2020)	MI+PT+STT	Active control intervention (-)	Functional ability	Between-group difference (post-intervention)	assignment to intervention (the 'intention-to-treat' effect)	NA	1	Low	"The model of study was single blinded randomized controlled clinical trial. This controlled trial used a parallel design where patients were allotted by 1:1 ratio in two groups’ experimental group as well as care group."_x000D_ _x000D_ "A sample of 80 participants was selected and allocated in to two groups experimental and care group by using computer generator method in simple random sampling …	Some concerns	NM vs. Active control intervention_x000D_ Non-pharmacological intervention_x000D_ _x000D_ According to the flow sheet (Figure 5), there is no reason to suspect that the authors did not perform an ITT analysis._x000D_	Low	No sample loss_x000D_ _x000D_ _x000D_	High	The same procedures were used to measure outcome in the different groups._x000D_ The assessor = the participant (participant-reported outcome)_x000D_ NM (multimodal intervention) vs. Active control intervention (-)_x000D_	Low	There is no protocol, however every statistical procedure described by the author seems to have been planned before the study started._x000D_ Only one instrument/ measurement was used to measure outcome._x000D_ Only one analysis of data was used, which correspond to all intended analyses.	High
5.1.10	FB	RA_010	Lo et al. (2017)	SI+AT+STT	Active control intervention	Pain intensity	Between-group difference (post-intervention)	assignment to intervention (the 'intention-to-treat' effect)	NA	1	High	No random element was used: "Subjects were then randomized, according to their age ranges [...]."_x000D_ _x000D_ "No statistical difference in demographics and baseline measurements was found between the two groups (Table II)."_x000D_ _x000D_ In addition to the demographic data, considering the baseline values of the main outcomes of each group, there is the possibility of significant differences…	Some concerns	Considering the similarity of how both interventions were delivered to the participants, we can infer that they were not aware of their assigned intervention._x000D_ _x000D_ It seems that they performed a modified ITT analysis._x000D_	High	"A total of 12 RA patients were recruited into the study, with two subjects in the experimental group subsequently dropped out: one lost contact during follow-up, and one developed an infection after the first screening. One subject was excluded from the control group due to disease flare."_x000D_ _x000D_ 3/12 = 25%_x000D_ _x000D_ _x000D_	Low	Severity of pain and joint inflammation = The Rheumatoid Arthritis Pain Scale (RAPS)_x000D_ _x000D_ Pain intensity = Visual analogue scale - numeric rating scale (VAS-NRS)_x000D_ _x000D_ Both groups performed the intervention at home, so that there were no additional visits for subjects in one group compared to the other._x000D_ _x000D_ Assesor = the participant_x000D_ _x000D_ Control group = act…	Some concerns	Although the authors did not report the mean difference between the groups, they did report pre and post values for each participant for all variables, allowing the review team to perform and reproduce the statistical analysis._x000D_ _x000D_	High	_x000D_
5.1.11	FB	RA_011	Lau et al. (2019)	SI+AT+TT	Active control intervention	Pain intensity	Between-group difference (post-intervention)	assignment to intervention (the 'intention-to-treat' effect)	NA	1	High	"After enrollment, RA patients were randomized into the NM (n= 11) and the control group (n= 10). Block randomization based on patients’ enrollment time was adopted due to small sample size and continuous recruitment of subjects."_x000D_ _x000D_ Tables 1 & 2	Low	NM vs. Active control intervention_x000D_ Non-pharmacological intervention_x000D_ _x000D_ "[...] all patients were standardized to maintain their medical and non-pharmaceutical treatments for RA at baseline during the intervention period, thus ensuring other variables remained unchanged throughout the intervention period."_x000D_ _x000D_ "Both groups were under similar drug therapy, namely diseas…	Low	"The compliance records from both NM and RA control group were found to be similar and over 90%."_x000D_ _x000D_ "No adverse event was observed for the exercise prescribed in either the NM and control groups. Furthermore, no participants had to terminate neural mobility exercise early because of exacerbation of pain or symptoms."_x000D_	High	The same procedures were used to measure outcome in the different groups._x000D_ The assessor = the participant (participant-reported outcome)_x000D_ NM (single intervention) vs. Active control intervention (single intervention)_x000D_	Low	There is no protocol, however every statistical procedure described by the author seems to have been planned before the study started._x000D_ Only one instrument/ measurement was used to measure outcome._x000D_ Only one analysis of data was used, which correspond to all intended analyses.	High
5.2.11	FB	RA_011	Lau et al. (2019)	SI+AT+TT	Active control intervention	Functional ability	Between-group difference (post-intervention)	assignment to intervention (the 'intention-to-treat' effect)	NA	1	High	"After enrollment, RA patients were randomized into the NM (n= 11) and the control group (n= 10). Block randomization based on patients’ enrollment time was adopted due to small sample size and continuous recruitment of subjects."_x000D_ _x000D_ Tables 1 & 2	Low	NM vs. Active control intervention_x000D_ Non-pharmacological intervention_x000D_ _x000D_ "[...] all patients were standardized to maintain their medical and non-pharmaceutical treatments for RA at baseline during the intervention period, thus ensuring other variables remained unchanged throughout the intervention period."_x000D_ _x000D_ "Both groups were under similar drug therapy, namely diseas…	Low	"The compliance records from both NM and RA control group were found to be similar and over 90%."_x000D_ _x000D_ "No adverse event was observed for the exercise prescribed in either the NM and control groups. Furthermore, no participants had to terminate neural mobility exercise early because of exacerbation of pain or symptoms."_x000D_	High	The same procedures were used to measure outcome in the different groups._x000D_ The assessor = the participant (participant-reported outcome)_x000D_ NM (single intervention) vs. Active control intervention (single intervention)_x000D_	Low	There is no protocol, however every statistical procedure described by the author seems to have been planned before the study started._x000D_ Only one instrument/ measurement was used to measure outcome._x000D_ Only one analysis of data was used, which correspond to all intended analyses.	High
6.1.12	FB	OAM_012	Mateus et al. (2020)	MI+AT+ST	Active control intervention (-)	Pain intensity	Between-group difference (post-intervention)	assignment to intervention (the 'intention-to-treat' effect)	NA	1	Low	"Participants were randomly allocated to the intervention or control group after the baseline assessment using a lottery and an opaque envelope containing an equal number of folded pieces of paper upon which “control” or “experimental” was written. Each participant took a paper that determined their group and gave that piece of paper to the researcher without seeing what was written on it. [Parti…	Low	NM vs. Active control intervention_x000D_ Non-pharmacological intervention_x000D_ _x000D_ There is no reason to suspect that the authors did not perform an ITT analysis._x000D_	Low	No sample loss (Figure 1)_x000D_ _x000D_ _x000D_	Low	The same procedures were used to measure outcome in the different groups._x000D_ _x000D_ The assesor = the participant (participant-reported outcome)_x000D_ _x000D_ "Participants were told that they would receive 1 of 2 different interventions, without specifying which group received neural gliding."_x000D_ _x000D_ NM vs. Active control intervention_x000D_	Low	There is no protocol, however every statistical procedure described by the author seems to have been planned before the study started._x000D_ Only one instrument/ measurement was used to measure outcome._x000D_ Only one analysis of data was used, which correspond to all intended analyses.	Low
6.2.12	FB	OAM_012	Mateus et al. (2020)	MI+AT+ST	Active control intervention (-)	Timed Up and Go Test	Between-group difference (post-intervention)	assignment to intervention (the 'intention-to-treat' effect)	NA	1	Low	"Participants were randomly allocated to the intervention or control group after the baseline assessment using a lottery and an opaque envelope containing an equal number of folded pieces of paper upon which “control” or “experimental” was written. Each participant took a paper that determined their group and gave that piece of paper to the researcher without seeing what was written on it. [Parti…	Low	NM vs. Active control intervention_x000D_ Non-pharmacological intervention_x000D_ _x000D_ There is no reason to suspect that the authors did not perform an ITT analysis._x000D_	Low	No sample loss (Figure 1)_x000D_ _x000D_ _x000D_	Low	The same procedures were used to measure outcome in the different groups._x000D_ "The researcher who performed the assessment of participants was blind to participants’ groupallocation."_x000D_ _x000D_	Low	There is no protocol, however every statistical procedure described by the author seems to have been planned before the study started._x000D_ Only one instrument/ measurement was used to measure outcome._x000D_ Only one analysis of data was used, which correspond to all intended analyses.	Low
6.3.12	FB	OAM_012	Mateus et al. (2020)	MI+AT+ST	Active control intervention (-)	Flexibility	Between-group difference (post-intervention)	assignment to intervention (the 'intention-to-treat' effect)	NA	1	Low	"Participants were randomly allocated to the intervention or control group after the baseline assessment using a lottery and an opaque envelope containing an equal number of folded pieces of paper upon which “control” or “experimental” was written. Each participant took a paper that determined their group and gave that piece of paper to the researcher without seeing what was written on it. [Parti…	Low	NM vs. Active control intervention_x000D_ Non-pharmacological intervention_x000D_ _x000D_ There is no reason to suspect that the authors did not perform an ITT analysis._x000D_	Low	No sample loss (Figure 1)_x000D_ _x000D_ _x000D_	Low	The same procedures were used to measure outcome in the different groups._x000D_ "The researcher who performed the assessment of participants was blind to participants’ groupallocation."_x000D_ _x000D_	Low	There is no protocol, however every statistical procedure described by the author seems to have been planned before the study started._x000D_ Only one instrument/ measurement was used to measure outcome._x000D_ Only one analysis of data was used, which correspond to all intended analyses.	Low
6.4.12	FB	OAM_012	Mateus et al. (2020)	MI+AT+ST	Active control intervention (-)	Balance	Between-group difference (post-intervention)	assignment to intervention (the 'intention-to-treat' effect)	NA	1	Low	"Participants were randomly allocated to the intervention or control group after the baseline assessment using a lottery and an opaque envelope containing an equal number of folded pieces of paper upon which “control” or “experimental” was written. Each participant took a paper that determined their group and gave that piece of paper to the researcher without seeing what was written on it. [Parti…	Low	NM vs. Active control intervention_x000D_ Non-pharmacological intervention_x000D_ _x000D_ There is no reason to suspect that the authors did not perform an ITT analysis._x000D_	Low	No sample loss (Figure 1)_x000D_ _x000D_ _x000D_	Low	The same procedures were used to measure outcome in the different groups._x000D_ "The researcher who performed the assessment of participants was blind to participants’ groupallocation."_x000D_ _x000D_	Low	There is no protocol, however every statistical procedure described by the author seems to have been planned before the study started._x000D_ Only one instrument/ measurement was used to measure outcome._x000D_ Only one analysis of data was used, which correspond to all intended analyses.	Low
6.5.12	FB	OAM_012	Mateus et al. (2020)	MI+AT+ST	Active control intervention (-)	Balance	Between-group difference (post-intervention)	assignment to intervention (the 'intention-to-treat' effect)	NA	1	Low	"Participants were randomly allocated to the intervention or control group after the baseline assessment using a lottery and an opaque envelope containing an equal number of folded pieces of paper upon which “control” or “experimental” was written. Each participant took a paper that determined their group and gave that piece of paper to the researcher without seeing what was written on it. [Parti…	Low	NM vs. Active control intervention_x000D_ Non-pharmacological intervention_x000D_ _x000D_ There is no reason to suspect that the authors did not perform an ITT analysis._x000D_	Low	No sample loss (Figure 1)_x000D_ _x000D_ _x000D_	Low	The same procedures were used to measure outcome in the different groups._x000D_ "The researcher who performed the assessment of participants was blind to participants’ groupallocation."_x000D_ _x000D_	Low	There is no protocol, however every statistical procedure described by the author seems to have been planned before the study started._x000D_ Only one instrument/ measurement was used to measure outcome._x000D_ Only one analysis of data was used, which correspond to all intended analyses.	Low
7.1.13	FB	FM_013	Torres et al. (2015)	SI+AT+STT	Minimal intervention (usual care)	Neurodynamics	Between-group difference (post-intervention)	assignment to intervention (the 'intention-to-treat' effect)	NA	1	Some concerns	"The participants were randomly assigned to an experimental group or control group. The randomization sequence was drawn up and kept off-site by a statistician who was not aware of the study aims, using a random number generator in blocks of 8 with no stratification. The sequence of subjects included in the experimental or control groups was mailed from the statistician to the recruiter."_x000D_ …	Some concerns	NM (single intervention) vs. minimal intervention (usual care)_x000D_ _x000D_ Considering that the control group did not receive a face-to-face intervention, there is no evidence that the experimental group (which received a face-to-face intervention supervised by the physical therapist) did not receive any treatment outside the study protocol. _x000D_ _x000D_ _x000D_ _x000D_	Low		High	Additional visits to the experimental group._x000D_ _x000D_ _x000D_	Some concerns	Data from all outcome measures were reported._x000D_ Only one analysis of data was used, which correspond to all intended analyses. Data from all time points were reported.	High
7.2.13	FB	FM_013	Torres et al. (2015)	SI+AT+STT	Minimal intervention (usual care)	Pain intensity	Between-group difference (post-intervention)	assignment to intervention (the 'intention-to-treat' effect)	NA	1	Some concerns	"The participants were randomly assigned to an experimental group or control group. The randomization sequence was drawn up and kept off-site by a statistician who was not aware of the study aims, using a random number generator in blocks of 8 with no stratification. The sequence of subjects included in the experimental or control groups was mailed from the statistician to the recruiter."_x000D_ …	Some concerns	NM (single intervention) vs. minimal intervention (usual care)_x000D_ _x000D_ Considering that the control group did not receive a face-to-face intervention, there is no evidence that the experimental group (which received a face-to-face intervention supervised by the physical therapist) did not receive any treatment outside the study protocol. _x000D_ _x000D_ _x000D_ _x000D_	Low		High	Additional visits to the experimental group._x000D_ _x000D_ _x000D_	Some concerns	There is no protocol, however every statistical procedure described by the author seems to have been planned before the study started._x000D_ Data from all outcome measures were reported._x000D_ Only one analysis of data was used, which correspond to all intended analyses. Data from all time points were reported.	High
7.3.13	FB	FM_013	Torres et al. (2015)	SI+AT+STT	Minimal intervention (usual care)	Functional ability	Between-group difference (post-intervention)	assignment to intervention (the 'intention-to-treat' effect)	NA	1	Some concerns	"The participants were randomly assigned to an experimental group or control group. The randomization sequence was drawn up and kept off-site by a statistician who was not aware of the study aims, using a random number generator in blocks of 8 with no stratification. The sequence of subjects included in the experimental or control groups was mailed from the statistician to the recruiter."_x000D_ …	Some concerns	NM (single intervention) vs. minimal intervention (usual care)_x000D_ _x000D_ Considering that the control group did not receive a face-to-face intervention, there is no evidence that the experimental group (which received a face-to-face intervention supervised by the physical therapist) did not receive any treatment outside the study protocol. _x000D_ _x000D_ _x000D_ _x000D_	Low		High	Additional visits to the experimental group._x000D_ _x000D_ _x000D_	Some concerns	Data from all outcome measures were reported._x000D_ Only one analysis of data was used, which correspond to all intended analyses. Data from all time points were reported.	High
8.1.14	FB	PHPS_014	Saban et al. (2014)	MI+AT+TT	Active control intervention (-)	Pain intensity	Between-group difference (post-intervention)	assignment to intervention (the 'intention-to-treat' effect)	NA	1	Low	"Randomization was conducted after initial examination by the patients who chose a sealed opaque envelope containing either DMS or USS protocol."_x000D_ _x000D_ Table 1	Some concerns	NM (multimodal intervention) vs. active control intervention (-)_x000D_ Very different interventions (NM vs. ultrasound therapy)_x000D_ _x000D_ "All subjects were analyzed according to the intention-to-treat principle, with imputation of data by the last outcome carried forward."_x000D_	High	"Fifty-one patients completed the treatment program and assessment at discharge, indicating a 74% completion rate, operationally defined as the percentage of episodes with FS intake data and FS discharge data (Deutscher et al., 2009) (Fig. 5). Completion rates for the DMS and USS groups were similar (72% and 76%, respectively, p ¼ 0.738). Characteristics of dropouts in each group were similar to …	High	The same procedures were used to measure outcome in the different groups._x000D_ The assessor = the participant (participant-reported outcome)_x000D_ _x000D_	High	There is no protocol, however every statistical procedure described by the author seems to have been planned before the study started._x000D_ Although there were two different assessment times (Figure 5), the authors reported only the reassessment data._x000D_	High
8.2.14	FB	PHPS_014	Saban et al. (2014)	MI+AT+TT	Active control intervention (-)	Functional ability	Between-group difference (post-intervention)	assignment to intervention (the 'intention-to-treat' effect)	NA	1	Low	"Randomization was conducted after initial examination by the patients who chose a sealed opaque envelope containing either DMS or USS protocol."_x000D_ _x000D_ Table 1	Some concerns	NM (multimodal intervention) vs. active control intervention (-)_x000D_ Very different interventions (NM vs. ultrasound therapy)_x000D_ _x000D_ "All subjects were analyzed according to the intention-to-treat principle, with imputation of data by the last outcome carried forward."_x000D_	High	"Fifty-one patients completed the treatment program and assessment at discharge, indicating a 74% completion rate, operationally defined as the percentage of episodes with FS intake data and FS discharge data (Deutscher et al., 2009) (Fig. 5). Completion rates for the DMS and USS groups were similar (72% and 76%, respectively, p ¼ 0.738). Characteristics of dropouts in each group were similar to …	High	The same procedures were used to measure outcome in the different groups._x000D_ The assessor = the participant (participant-reported outcome)_x000D_ _x000D_	High	There is no protocol, however every statistical procedure described by the author seems to have been planned before the study started._x000D_ Although there were two different assessment times (Figure 5), the authors reported only the reassessment data._x000D_	High
9.1.19	FB	LBP_019	Kurt et al. (2020)	MI+SS+ST	Active control intervention	Gait parameters and balance	Between-group difference (post-intervention)	assignment to intervention (the 'intention-to-treat' effect)	NA	1	High	"Patients who volunteered to participate in the study were randomized based on the last digit of their patient protocol number: odd numbers were assigned to the electrotherapy group (ETG) and even numbers to the neural mobilization group (NMG)."_x000D_ _x000D_ Tables 1 & 2	High	Only participants in the experimental group received an exercise program to perform at home._x000D_ _x000D_ _x000D_ _x000D_ _x000D_	Some concerns	60 participants were randomized and 19 were lost._x000D_ _x000D_ Despite % and reasons for dropouts are similar between groups, the reasons given for dropouts "did not come to the last assessment/ quit the treatment/ did not continue the exercises)" could be related with participants' health status and/ or with the outcome._x000D_	Low	Although the authors state that "the same investigator (V.K.) performed all assessments and measurements before and after the 3-week treatment period", it is unclear whether the evaluator was blinded to the intervention group._x000D_ _x000D_ Observer-reported outcome not involving judgment_x000D_	Low		High
9.2.28	FB	LBP_028	Machado & Bigolin (2010)	SI	Active control intervention	Flexibility	Between-group difference (post-intervention)	assignment to intervention (the 'intention-to-treat' effect)	NA	1	High	The only information about randomization methods is a statement that the study is randomized: "Os participantes foram divididos em dois grupos, cada um com cinco integrantes, sendo esta divisão realizada de maneira aleatória, ou seja, não houve critérios específicos para esta divisão."_x000D_ _x000D_ Graphs 1, 2, 3 and 4.	High	NM (single intervention) vs. stretching exercises (active control intervention)_x000D_ Non-pharmacologic intervention_x000D_ _x000D_ _x000D_ _x000D_ _x000D_	High	1 dropout in one group = 20%_x000D_ _x000D_ _x000D_	High	"Ao fim dos programas terapêuticos, os sujeitos foram reavaliados pelos mesmos instrumentos utilizados inicialmente."_x000D_ _x000D_ _x000D_	Low	There is no protocol, however every statistical procedure described by the author seems to have been planned before the study started._x000D_ Only one instrument/ measurement was used to measure outcome._x000D_ Only one analysis of data was used, which correspond to all intended analyses.	High
9.2.15	FB	LBP_015	González et al. (2021)	SI+APT+ST	Sham intervention	Flexibility	Between-group difference (after the intervention)	assignment to intervention (the 'intention-to-treat' effect)	NA	1	Low	"Patients’ randomization was carried out through the software Epidat version 4.2 following a process of simple randomization, and consecutive sampling [...]."_x000D_ _x000D_ "The investigator who carried out these processes was not involved in patients’ recruitment, treatment or evaluation and prepared sequentially numbered, sealed opaque envelopes containing a piece of paper that indicated to wh…	Low	"Patients were also blinded to the group allocation until the end of the study."_x000D_ _x000D_ "Regarding the believability of the sham technique, the frequencies of perceived group assignment showed no differences between groups (P = .329). In total, 32 of 51 participants believed they had received the experimental NM technique (62,7%); 18/26 in the experimental group (69,2%) and 14/25 in the p…	Low	54 participants were randomized and 51 completed the study protocol. _x000D_ Dropouts: EG = 2; CG = 1_x000D_ _x000D_ _x000D_	Low	"The evaluation and data collection phases (baseline, immediately after intervention and one week after intervention) were carried out by a blinded assessor who did not know the participants’ allocation. The researcher who performed the intervention and the independent researcher who carried out the randomization were the only investigators aware of patients’ allocation."_x000D_ _x000D_	Low	Data analysis methods in accordance with the data analysis plans reported in the trial record._x000D_ _x000D_	Low	_x000D_ _x000D_
9.2.18	FB	LBP_018	Patel et al. (2020)	SI+NI+NI	Active control intervention	Flexibility	Between-group difference (post-intervention)	assignment to intervention (the 'intention-to-treat' effect)	NA	1	High	"A total of 52 subjects was divided equally into two groups by simple random sampling (Group A and Group B)."_x000D_ _x000D_ Although there is no information on participants´ demographic data, there are no differences in baseline values for the dependent variables comparing the groups.	Some concerns	Both groups received an active intervention (MN vs Muscle Energy Technique), so the probability of the participants aware of their assigned intervention is low._x000D_ _x000D_ _x000D_ _x000D_ _x000D_	High		High		Some concerns		High
9.2.19	FB	LBP_019	Kurt et al. (2020)	MI+SS+ST	Active control intervention	Flexibility	Between-group difference (post-intervention)	assignment to intervention (the 'intention-to-treat' effect)	NA	1	High	"Patients who volunteered to participate in the study were randomized based on the last digit of their patient protocol number: odd numbers were assigned to the electrotherapy group (ETG) and even numbers to the neural mobilization group (NMG)."_x000D_ _x000D_ Tables 1 & 2	High	Only participants in the experimental group received an exercise program to perform at home._x000D_ _x000D_ _x000D_ _x000D_ _x000D_	Some concerns	60 participants were randomized and 19 were lost._x000D_ _x000D_ Despite % and reasons for dropouts are similar between groups, the reasons given for dropouts "did not come to the last assessment/ quit the treatment/ did not continue the exercises)" could be related with participants' health status and/ or with the outcome._x000D_	High	Although the authors state that "the same investigator (V.K.) performed all assessments and measurements before and after the 3-week treatment period", it is unclear whether the evaluator was blinded to the intervention group._x000D_ _x000D_	Low		High
9.2.20	FB	LBP_020	Moksha et al. (2019)	MI+SS+PT+ST	MI+SS+PT+TT	Flexibility	Between-group difference (post-intervention)	assignment to intervention (the 'intention-to-treat' effect)	NA	1	Some concerns	"Subjects were then randomly allocated to the two experimental groups; group A – sliders (n=30), group B – tensioners (n=30) by using computer generated allocation table."_x000D_ _x000D_ Slider group:_x000D_ NPRS PRE = 6.21_x000D_ MODI PRE = 50.93_x000D_ _x000D_ Tensioner group:_x000D_ NPRS PRE = 5.53_x000D_ MODI PRE = 47.23	Some concerns	Two types of neural mobilization were being tested._x000D_ _x000D_ _x000D_ _x000D_ _x000D_	High	Although the authors state that data were collected from 60 participants, it is unclear whether there was a loss to follow-up. _x000D_ _x000D_ _x000D_	High		Some concerns		High
9.2.25	FB	LBP_025	Patel et al. (2014)	SI+SS+TT	Active control intervention	Flexibility	Between-group difference (post-intervention)	assignment to intervention (the 'intention-to-treat' effect)	NA	1	High	The only information about randomization methods is a statement that the study is randomized: "They were randomly assigned into two equal groups."_x000D_ _x000D_ Tables 1 & 2 (VAS)_x000D_ No demographic data	Some concerns	MN vs. active control intervention_x000D_ Non-pharmacologic intervention_x000D_ _x000D_ _x000D_ _x000D_ _x000D_	High		High	NM (single intervention) vs. active control intervention (single intervention)_x000D_	Some concerns		High
9.2.26	FB	LBP_026	Malik et al. (2012)	MI+PT+SS+TT	Active control intervention (-)	Flexibility	Between-group difference (post-intervention)	assignment to intervention (the 'intention-to-treat' effect)	NA	1	Some concerns	The only information about randomization methods is a statement that the study is randomized: "50 patients with low back pain, satisfying the inclusion and exclusion criteria were randomly assigned to three groups."_x000D_ _x000D_ Although the authors did not present a table with baseline data, they did state: "Demographic variables reveal no significant difference between the three groups. No ba…	High	(NM + backgroun intervention) vs. background intervention_x000D_ Non-pharmacologic intervention_x000D_ _x000D_ _x000D_ _x000D_ _x000D_	High	"50 subjects were recruited for the study. 15 subjects in group1, 13 subjects in group 2 and 12 subjects in group 3 completed the study."_x000D_ Missing outcome data = 20%_x000D_ _x000D_ _x000D_	High	Face-to-face delivery for both groups._x000D_ _x000D_ _x000D_	Low	There is no protocol, however every statistical procedure described by the author seems to have been planned before the study started._x000D_ Only one instrument/ measurement was used to measure outcome._x000D_ Only one analysis of data was used, which correspond to all intended analyses.	High
9.2.39	FB	LBP_039	Adnan et al. (2022)	MI+PT+TT	Active control intervention	Flexibility	Between-group difference (post-intervention)	assignment to intervention (the 'intention-to-treat' effect)	NA	1	Some concerns	[...] 32 participants with LBP were included who fulfil inclusion criteria and were divided into two equal groups (Group-A and Group-B) through sealed envelope method."_x000D_ "There were no significant differences (P-value >0.05) between the two groups at baseline."	High	Considering the similarity of the intervention delivery, it is possible to assume that the participants were not aware of the designated intervention._x000D_ _x000D_ _x000D_ _x000D_ _x000D_	High		High		Some concerns
9.3.15	FB	LBP_015	González et al. (2021)	SI+APT+ST	Sham intervention	Pain intensity	Between-group difference (post-intervention)	assignment to intervention (the 'intention-to-treat' effect)	NA	1	Low	"Patients’ randomization was carried out through the software Epidat version 4.2 following a process of simple randomization, and consecutive sampling [...]."_x000D_ _x000D_ "The investigator who carried out these processes was not involved in patients’ recruitment, treatment or evaluation and prepared sequentially numbered, sealed opaque envelopes containing a piece of paper that indicated to wh…	Low	"Patients were also blinded to the group allocation until the end of the study."_x000D_ _x000D_ "Regarding the believability of the sham technique, the frequencies of perceived group assignment showed no differences between groups (P = .329). In total, 32 of 51 participants believed they had received the experimental NM technique (62,7%); 18/26 in the experimental group (69,2%) and 14/25 in the p…	Low	54 participants were randomized and 51 completed the study protocol. _x000D_ Dropouts: EG = 2; CG = 1_x000D_ _x000D_ _x000D_	Low	"The VAS has shown high reliability for acute pain (intraclass correlation coefficient (ICC) = 0.97; 95% confidence interval 0.96-0.98) (Bijur et al., 2001)."_x000D_ _x000D_ Assessor = the participant (considering the fact that the control group received a sham therapy, even for the results reported by the participant in which the evaluator is the participant himself, the assessors were blinded)_…	Low	Data analysis methods in accordance with the data analysis plans reported in the trial record._x000D_ _x000D_	Low	_x000D_ _x000D_
9.3.16	FB	LBP_016	Jain et al. (2012)	MI+SS+TT	Active control intervention	Pain intensity	Between-group difference (post-intervention)	assignment to intervention (the 'intention-to-treat' effect)	NA	1	Some concerns	"[...] the subjects were randomly assigned to 1 of 2 treatment groups - Group A (Experimental group) and Group B ( Conventional group) as per the Permuted block Randomisation."_x000D_ _x000D_ "Statistical analysis revealed no significant differences in key demographic variables and baseline measurements of pain and disability suggesting that both the groups had homogenous distribution of patients…	High	"[...] neither the subjects nor the therapist were blinded to group assignment."_x000D_ _x000D_ _x000D_ _x000D_ _x000D_	High		Low	Pain intensity = VAS_x000D_ _x000D_ Active control intervention_x000D_	Low	There is no protocol, however every statistical procedure described by the author seems to have been planned before the study started._x000D_ Only one instrument/ measurement was used to measure outcome._x000D_ Only one analysis of data was used, which correspond to all intended analyses.	High
9.3.17	FB	LBP_017	Kirthika et al. (2016)	MI+SS+ST	Active control intervention	Pain intensity	Between-group difference (post-intervention)	assignment to intervention (the 'intention-to-treat' effect)	NA	1	High	The only information about randomization methods is a statement that the study is randomized: "The study design is experimental type with randomized sampling."_x000D_ _x000D_ The authors only report data related to the two variables of interest, so there is no useful baseline information available for other variables (e.g., demographic data).	High	Neural mobilization is an additional element to a background intervention with many active components. Therefore, the probability of the participant having knowledge of the intervention being applied to him/her is very low._x000D_ _x000D_ _x000D_ _x000D_ _x000D_	High		High	Pain intensity = VAS_x000D_ _x000D_ NM (multimodal intervention) vs. active control intervention (-)_x000D_	Some concerns		High
9.3.18	FB	LBP_018	Patel et al. (2020)	SI+NI+NI	Active control intervention	Pain intensity	Between-group difference (post-intervention)	assignment to intervention (the 'intention-to-treat' effect)	NA	1	High	"A total of 52 subjects was divided equally into two groups by simple random sampling (Group A and Group B)."_x000D_ _x000D_ Although there is no information on participants´ demographic data, there are no differences in baseline values for the dependent variables comparing the groups.	Some concerns	Both groups received an active intervention (MN vs Muscle Energy Technique), so the likelihood of participants being aware of their assigned intervention is low._x000D_ _x000D_ _x000D_ _x000D_ _x000D_	High		High	Visual Analogue Scale_x000D_ _x000D_ It was not possible to identify whether there was a standardization in the methods of application of the instrument for both groups._x000D_ _x000D_ _x000D_	Some concerns		High
9.3.19	FB	LBP_019	Kurt et al. (2020)	MI+SS+ST	Active control intervention	Pain intensity	Between-group difference (post-intervention)	assignment to intervention (the 'intention-to-treat' effect)	NA	1	High	"Patients who volunteered to participate in the study were randomized based on the last digit of their patient protocol number: odd numbers were assigned to the electrotherapy group (ETG) and even numbers to the neural mobilization group (NMG)."_x000D_ _x000D_ Tables 1 & 2	High	Only participants in the experimental group received an exercise program to perform at home._x000D_ _x000D_ _x000D_ _x000D_ _x000D_	Some concerns	60 participants were randomized and 19 were lost._x000D_ _x000D_ Despite % and reasons for dropouts are similar between groups, the reasons given for dropouts "did not come to the last assessment/ quit the treatment/ did not continue the exercises)" could be related with participants' health status and/ or with the outcome._x000D_	High	The assessor = the participant (participant-reported outcome)_x000D_ _x000D_ Same background intervention in both groups with the addition of "neural mobilization" only in the experimental group._x000D_	Low		High
9.3.20	FB	LBP_020	Moksha et al. (2019)	MI+SS+PT+ST	MI+SS+PT+TT	Pain intensity	Between-group difference (post-intervention)	assignment to intervention (the 'intention-to-treat' effect)	NA	1	Some concerns	"Subjects were then randomly allocated to the two experimental groups; group A – sliders (n=30), group B – tensioners (n=30) by using computer generated allocation table."_x000D_ _x000D_ Slider group:_x000D_ NPRS PRE = 6.21_x000D_ MODI PRE = 50.93_x000D_ _x000D_ Tensioner group:_x000D_ NPRS PRE = 5.53_x000D_ MODI PRE = 47.23_x000D_	Some concerns	Two types of neural mobilization were being tested._x000D_ _x000D_ _x000D_ _x000D_ _x000D_	High	Although the authors state that data were collected from 60 participants, it is unclear whether there was a loss to follow-up. _x000D_ _x000D_ _x000D_	High	It was not possible to identify whether there was a standardization in the methods of application of the instrument for both groups._x000D_ _x000D_ _x000D_	Some concerns		High
9.3.24	FB	LBP_024	Ravinder et al. (2014)	MI+SS+TT	Active control intervention	Pain intensity	Between-group difference (post-intervention)	assignment to intervention (the 'intention-to-treat' effect)	NA	1	Some concerns	The only information about randomization methods is a statement that the study is randomized._x000D_	Some concerns	_x000D_ _x000D_ _x000D_ There is no sample loss, so there is no evidence that an ITT analysis was not performed._x000D_	Low	"There was no sample loss during the study."_x000D_ _x000D_ _x000D_	High	There do not seem to have been additional visits by participants from any of the groups._x000D_ The assessor = the participant (self-reported outcome)_x000D_ _x000D_	Low	_x000D_ _x000D_	High
9.3.25	FB	LBP_025	Patel et al. (2014)	SI+SS+TT	Active control intervention	Pain intensity	Between-group difference (post-intervention)	assignment to intervention (the 'intention-to-treat' effect)	NA	1	High	The only information about randomization methods is a statement that the study is randomized: "They were randomly assigned into two equal groups."_x000D_ _x000D_ Tables 1 & 2 (VAS)_x000D_ No demographic data	Some concerns	MN vs. active control intervention_x000D_ Non-pharmacologic intervention_x000D_ _x000D_ _x000D_ _x000D_ _x000D_	High		High	The assessor = the participant (Participant-reported outcome)_x000D_ _x000D_ NM (single intervention) vs. active control intervention (single intervention)_x000D_	Some concerns		High
9.3.26	FB	LBP_026	Malik et al. (2012)	MI+PT+SS+TT	Active control intervention (-)	Pain intensity	Between-group difference (post-intervention)	assignment to intervention (the 'intention-to-treat' effect)	NA	1	Some concerns	The only information about randomization methods is a statement that the study is randomized: "50 patients with low back pain, satisfying the inclusion and exclusion criteria were randomly assigned to three groups."_x000D_ _x000D_ Although the authors did not present a table with baseline data, they did state: "Demographic variables reveal no significant difference between the three groups. No ba…	High	(NM + backgroun intervention) vs. background intervention_x000D_ Non-pharmacologic intervention_x000D_ _x000D_ _x000D_ _x000D_ _x000D_	High	"50 subjects were recruited for the study. 15 subjects in group1, 13 subjects in group 2 and 12 subjects in group 3 completed the study."_x000D_ Missing outcome data = 20%_x000D_ _x000D_ _x000D_ _x000D_	High	Face-to-face delivery for both groups._x000D_ _x000D_ The assessor = the participant (participant-reported outcome)_x000D_ _x000D_ The three groups have the same basic intervention and the only thing that differentiates the two experimental groups from the control group is that the experimental groups receive neural mobilization and the other group does not._x000D_	Low	There is no protocol, however every statistical procedure described by the author seems to have been planned before the study started._x000D_ Only one instrument/ measurement was used to measure outcome._x000D_ Only one analysis of data was used, which correspond to all intended analyses.	High
9.3.27	FB	LBP_027	Nagrale et al. (2012)	MI+SS+TT	Active control intervention (-)	Pain intensity	Between-group difference (post-intervention)	assignment to intervention (the 'intention-to-treat' effect)	NA	1	Low	"After the baseline examination was completed, the examining therapist left the room and a second, blinded therapist entered. A sealed, opaque envelope was then opened indicating the treatment group to which the subjects were randomized. A computer-generated randomized block of numbers obtained before the study was used to determine group assignment."_x000D_ _x000D_ Table 1 & Figure 5	Some concerns	Only for the experimental group was prescribed home exercises._x000D_ _x000D_ The 30 participants in each group received the allocated intervention (Figure 3 - Consort flow diagram)._x000D_ _x000D_ _x000D_ Considering that all participants in each group received the allocated intervention and that there was no loss of follow-up, it is assumed that the authors used an ITT analysis._x000D_ "Sixty s…	Low	Figure 3 - Consort flow diagram_x000D_ _x000D_ _x000D_	High	The assessor = the participant (participant-reported outcome)_x000D_ Signalling question 2.1 = Only for the experimental group was prescribed home exercises._x000D_ _x000D_ NM (multimodal intervention) vs. Multimodal active control intervention (-)_x000D_	Some concerns		High
9.3.28	FB	LBP_028	Machado & Bigolin (2010)	SI	Active control intervention	Pain intensity	Between-group difference (post-intervention)	assignment to intervention (the 'intention-to-treat' effect)	NA	1	High	The only information about randomization methods is a statement that the study is randomized: "Os participantes foram divididos em dois grupos, cada um com cinco integrantes, sendo esta divisão realizada de maneira aleatória, ou seja, não houve critérios específicos para esta divisão."_x000D_ _x000D_ Graphs 1, 2, 3 and 4.	High	NM (single intervention) vs. stretching exercises (active control intervention)_x000D_ Non-pharmacologic intervention_x000D_ _x000D_ _x000D_ _x000D_ _x000D_	High	1 dropout in one group = 20%_x000D_ _x000D_ _x000D_	High	"Ao fim dos programas terapêuticos, os sujeitos foram reavaliados pelos mesmos instrumentos utilizados inicialmente."_x000D_ _x000D_ The assessor = the participant (participant-reported outcome)_x000D_ _x000D_	Low	There is no protocol, however every statistical procedure described by the author seems to have been planned before the study started._x000D_ Only one instrument/ measurement was used to measure outcome._x000D_ Only one analysis of data was used, which correspond to all intended analyses.	High
9.3.29	FB	LBP_029	Cleland et al. (2006)	MI +AT+TT	Active control intervention	Pain intensity	Between-group difference (post-intervention)	assignment to intervention (the 'intention-to-treat' effect)	NA	1	Low	"A computer-generated randomized table of numbers created prior to the beginning of the study was utilized to determine the randomization scheme. Group assignment was sealed in an opaque envelope and opened after the treating therapist completed the examination."_x000D_ _x000D_ "No baseline differences existed between the groups (p>0.05)."_x000D_ _x000D_ Table 2	Low	"Patients in the slump-stretching group completed the identical warm-up followed by lumbar spine mobilization and the identical standardized stabilization exercise program, but also received slump-stretching exercises that were provided by the physical therapist."_x000D_ _x000D_ "The time spent performing the slump stretching added only 3–4 min to the total treatment time, thus the potential for …	Low		Low	Assessors = the participants_x000D_ _x000D_	Low	"At discharge, patients who received slump stretching demonstrated significantly greater improvements in disability (9.7 points on the ODI, p<0.001), pain (.93 points on the NPRS, p<0.01) [...] than patients who did not."_x000D_ Only one instrument was used for each variable of interest._x000D_	Low	_x000D_
9.3.38	FB	LBP_038	Sousa Filho et al. (2022)	MI+AT+STT	Active control intervention	Pain intensity	Between-group difference (post-intervention)	assignment to intervention (the 'intention-to-treat' effect)	NA		Low	"Prior to enrollment, a research assistant not involved in the eligibility process conducted the randomization. Eligible participants were randomized by a computer-generated random sequence (http://www.randomization.com)."_x000D_ _x000D_ "[...] we described the allocation concealment through sequentially numbered opaque sealed envelopes in the study protocol. However, we have achieved full alloca…	Some concerns	"Given the nature of interventions, participant and therapist were not blinded to the treatment. However, as both interventions were exercise-based, participants were not aware whether they were receiving combined intervention or not."_x000D_ _x000D_ "The analysis followed the intention-to-treat principle."_x000D_	Low	"Retention rate was 100% in EE and 94% in EEN at 3 weeks."_x000D_ _x000D_ _x000D_	High	"All outcomes were measured at baseline, at 3 weeks and at 1-month follow-up. There were no changes in outcomes after trial commencement. Tools used to measure the outcomes have adequate levels of validity and are recommended to assess individuals with chronic low back pain [...], as further detailed in the published study protocol."_x000D_ _x000D_ The assessor = the participant (participant-repo…	Low	Reported in the study protocol._x000D_ _x000D_	High
9.3.39	FB	LBP_039	Adnan et al. (2022)	MI+PT+TT	Active control intervention	Pain intensity	Between-group difference (post-intervention)	assignment to intervention (the 'intention-to-treat' effect)	NA	1	Some concerns	[...] 32 participants with LBP were included who fulfil inclusion criteria and were divided into two equal groups (Group-A and Group-B) through sealed envelope method."_x000D_ "There were no significant differences (P-value >0.05) between the two groups at baseline."	High	Considering the similarity of the intervention delivery, it is possible to assume that the participants were not aware of the designated intervention._x000D_ _x000D_ _x000D_ _x000D_ _x000D_	High		High		Some concerns
9.4.29	FB	LBP_029	Cleland et al. (2006)	MI+AT+TT	Active control intervention	Functional ability	Between-group difference (post-intervention)	assignment to intervention (the 'intention-to-treat' effect)	NA	1	Low	"A computer-generated randomized table of numbers created prior to the beginning of the study was utilized to determine the randomization scheme. Group assignment was sealed in an opaque envelope and opened after the treating therapist completed the examination."_x000D_ _x000D_ "No baseline differences existed between the groups (p>0.05)."_x000D_ _x000D_ Table 2	Low	"Patients in the slump-stretching group completed the identical warm-up followed by lumbar spine mobilization and the identical standardized stabilization exercise program, but also received slump-stretching exercises that were provided by the physical therapist."_x000D_ _x000D_ "The time spent performing the slump stretching added only 3–4 min to the total treatment time, thus the potential for …	Low		Low	Assessors = the participants_x000D_ _x000D_	Low	"At discharge, patients who received slump stretching demonstrated significantly greater improvements in disability (9.7 points on the ODI, p<0.001), pain (.93 points on the NPRS, p<0.01) [...] than patients who did not."_x000D_ Only one instrument was used for each variable of interest._x000D_	Low	_x000D_
9.4.17	FB	LBP_017	Kirthika et al. (2016)	MI+SS+ST	Active control intervention	Functional ability	Between-group difference (post-intervention)	assignment to intervention (the 'intention-to-treat' effect)	NA	1	High	The only information about randomization methods is a statement that the study is randomized: "The study design is experimental type with randomized sampling."_x000D_ _x000D_ The authors only report data related to the two variables of interest, so there is no useful baseline information available for other variables (e.g., demographic data).	High	Neural mobilization is an additional element to a background intervention with many active components. Therefore, the probability of the participant having knowledge of the intervention being applied to him/her is very low._x000D_ _x000D_ _x000D_ _x000D_ _x000D_	High		High	Functional ability = Self-report questionnaire (MODI)_x000D_ _x000D_ NM (multimodal intervention) vs. active control intervention (-)_x000D_	Some concerns		High
9.4.16	FB	LBP_016	Jain et al. (2012)	MI+SS+TT	Active control intervention	Functional ability	Between-group difference (post-intervention)	assignment to intervention (the 'intention-to-treat' effect)	NA	1	Some concerns	"[...] the subjects were randomly assigned to 1 of 2 treatment groups - Group A (Experimental group) and Group B ( Conventional group) as per the Permuted block Randomisation."_x000D_ _x000D_ "Statistical analysis revealed no significant differences in key demographic variables and baseline measurements of pain and disability suggesting that both the groups had homogenous distribution of patients…	High	"[...] neither the subjects nor the therapist were blinded to group assignment."_x000D_ _x000D_ _x000D_ _x000D_ _x000D_	High		Low	Functional ability = self-report questionnaire_x000D_ _x000D_ Active control intervention_x000D_	Low	There is no protocol, however every statistical procedure described by the author seems to have been planned before the study started._x000D_ Only one instrument/ measurement was used to measure outcome._x000D_ Only one analysis of data was used, which correspond to all intended analyses.	High
9.4.18	FB	LBP_018	Patel et al. (2020)	SI+NI+NI	Active control intervention	Functional ability	Between-group difference (post-intervention)	assignment to intervention (the 'intention-to-treat' effect)	NA	1	High	"A total of 52 subjects was divided equally into two groups by simple random sampling (Group A and Group B)."_x000D_ _x000D_ Although there is no information on participants´ demographic data, there are no differences in baseline values for the dependent variables comparing the groups.	Some concerns	Both groups received an active intervention (MN vs Muscle Energy Technique), so the probability of the participants aware of their assigned intervention is low._x000D_ _x000D_ _x000D_ _x000D_ _x000D_	High		High	Self-report questionnaire_x000D_ _x000D_ It was not possible to identify whether there was a standardization in the methods of application of the instrument for both groups._x000D_ _x000D_ _x000D_	Some concerns		High
9.4.19	FB	LBP_019	Kurt et al. (2020)	MI+SS+ST	Active control intervention	Functional ability	Between-group difference (post-intervention)	assignment to intervention (the 'intention-to-treat' effect)	NA	1	High	"Patients who volunteered to participate in the study were randomized based on the last digit of their patient protocol number: odd numbers were assigned to the electrotherapy group (ETG) and even numbers to the neural mobilization group (NMG)."_x000D_ _x000D_ Tables 1 & 2	High	Only participants in the experimental group received an exercise program to perform at home._x000D_ _x000D_ _x000D_ _x000D_ _x000D_	Low	60 participants were randomized and 19 were lost._x000D_ _x000D_ The proportion of missing outcome data in the experimental and comparator groups is similar._x000D_	High	The assessor = the participant (participant-reported outcome)_x000D_ _x000D_ Same background intervention in both groups with the addition of "neural mobilization" only in the experimental group._x000D_	Low		High
9.4.20	FB	LBP_020	Moksha et al. (2019)	MI+SS+PT+ST	MI+SS+PT+TT	Functional ability	Betweem-group difference (post-intervention)	assignment to intervention (the 'intention-to-treat' effect)	NA	1	Some concerns	"Subjects were then randomly allocated to the two experimental groups; group A – sliders (n=30), group B – tensioners (n=30) by using computer generated allocation table."_x000D_ _x000D_ Slider group:_x000D_ NPRS PRE = 6.21_x000D_ MODI PRE = 50.93_x000D_ _x000D_ Tensioner group:_x000D_ NPRS PRE = 5.53_x000D_ MODI PRE = 47.23	Some concerns	Two types of neural mobilization were being tested._x000D_ _x000D_ _x000D_ _x000D_ _x000D_	High	Although the authors state that data were collected from 60 participants, it is unclear whether there was a loss to follow-up. _x000D_ _x000D_ _x000D_	High	It was not possible to identify whether there was a standardization in the methods of application of the instrument for both groups._x000D_ _x000D_ _x000D_	Some concerns		High
9.4.24	FB	LBP_024	Ravinder et al. (2014)	MI+SS+TT	Active control intervention	Functional ability	Between-group difference (post-intervention)	assignment to intervention (the 'intention-to-treat' effect)	NA	1	Some concerns	The only information about randomization methods is a statement that the study is randomized._x000D_	Some concerns	_x000D_ _x000D_ _x000D_ There is no sample loss, so there is no evidence that an ITT analysis was not performed._x000D_	Low	"There was no sample loss during the study."_x000D_ _x000D_ _x000D_	High	There do not seem to have been additional visits by participants from any of the groups._x000D_ The assessor = the participant (self-reported outcome)_x000D_ _x000D_	Low	_x000D_ _x000D_	High
9.4.27	FB	LBP_027	Nagrale et al. (2012)	MI+SS+TT	Active control intervention (-)	Functional ability	Between-group difference (post-intervention)	assignment to intervention (the 'intention-to-treat' effect)	NA	1	Low	"After the baseline examination was completed, the examining therapist left the room and a second, blinded therapist entered. A sealed, opaque envelope was then opened indicating the treatment group to which the subjects were randomized. A computer-generated randomized block of numbers obtained before the study was used to determine group assignment."_x000D_ _x000D_ Table 1 & Figure 5	Some concerns	Only for the experimental group was prescribed home exercises._x000D_ _x000D_ The 30 participants in each group received the allocated intervention (Figure 3 - Consort flow diagram)._x000D_ _x000D_ Considering that all participants in each group received the allocated intervention and that there was no loss of follow-up, it is assumed that the authors used an ITT analysis._x000D_ "Sixty subjects …	Low	Figure 3 - Consort flow diagram_x000D_ _x000D_ _x000D_	High	The assessor = the participant (participant-reported outcome)_x000D_ Signalling question 2.1 = Only for the experimental group was prescribed home exercises._x000D_ _x000D_ NM (multimodal intervention) vs. multimodal active control intervention (-)_x000D_	Some concerns		High
9.4.28	FB	LBP_028	Machado & Bigolin (2010)	SI	Active control intervention	Functional ability	Between-group difference (post-intervention)	assignment to intervention (the 'intention-to-treat' effect)	NA	1	High	The only information about randomization methods is a statement that the study is randomized: "Os participantes foram divididos em dois grupos, cada um com cinco integrantes, sendo esta divisão realizada de maneira aleatória, ou seja, não houve critérios específicos para esta divisão."_x000D_ _x000D_ Graphs 1, 2, 3 and 4.	High	NM (single intervention) vs. stretching exercises (active control intervention)_x000D_ Non-pharmacologic intervention_x000D_ _x000D_ _x000D_ _x000D_ _x000D_	High	1 dropout in one group = 20%_x000D_ _x000D_ _x000D_	High	"Ao fim dos programas terapêuticos, os sujeitos foram reavaliados pelos mesmos instrumentos utilizados inicialmente."_x000D_ _x000D_ The assessor = the participant (participant-reported outcome)_x000D_ _x000D_	Low	There is no protocol, however every statistical procedure described by the author seems to have been planned before the study started._x000D_ Only one instrument/ measurement was used to measure outcome._x000D_ Only one analysis of data was used, which correspond to all intended analyses.	High
9.4.38	FB	LBP_038	Sousa Filho et al. (2022)	MI+AT+STT	Active control intervention	Functional ability	Between-group difference (post-intervention)	assignment to intervention (the 'intention-to-treat' effect)	NA		Low	"Prior to enrollment, a research assistant not involved in the eligibility process conducted the randomization. Eligible participants were randomized by a computer-generated random sequence (http://www.randomization.com)."_x000D_ _x000D_ "[...] we described the allocation concealment through sequentially numbered opaque sealed envelopes in the study protocol. However, we have achieved full alloca…	Some concerns	"Given the nature of interventions, participant and therapist were not blinded to the treatment. However, as both interventions were exercise-based, participants were not aware whether they were receiving combined intervention or not."_x000D_ _x000D_ "The analysis followed the intention-to-treat principle."_x000D_	Low	"Retention rate was 100% in EE and 94% in EEN at 3 weeks."_x000D_ _x000D_ _x000D_	High	"All outcomes were measured at baseline, at 3 weeks and at 1-month follow-up. There were no changes in outcomes after trial commencement. Tools used to measure the outcomes have adequate levels of validity and are recommended to assess individuals with chronic low back pain [...], as further detailed in the published study protocol."_x000D_ _x000D_ The assessor = the participant (participant-repo…	Low	Reported in the study protocol._x000D_ _x000D_	High
9.4.39	FB	LBP_039	Adnan et al. (2022)	MI+PT+TT	Active control intervention	Functional ability	Between-group difference (post-intervention)	assignment to intervention (the 'intention-to-treat' effect)	NA	1	Some concerns	[...] 32 participants with LBP were included who fulfil inclusion criteria and were divided into two equal groups (Group-A and Group-B) through sealed envelope method."_x000D_ "There were no significant differences (P-value >0.05) between the two groups at baseline."	High	Considering the similarity of the intervention delivery, it is possible to assume that the participants were not aware of the designated intervention._x000D_ _x000D_ _x000D_ _x000D_ _x000D_	High		High		Some concerns
10.1.30	FB	NP_030	Fernández-Carnero et al. (2019)	SI+PT+TT	Sham therapy	Cervical ROM	Between-group difference (post-intervention)	assignment to intervention (the 'intention-to-treat' effect)	NA	1	Some concerns	"Patients were blinded to group assignment, and the assessor was blinded to allocation. Randomization into two groups (neural tension technique [NTT] and sham technique [ST]) was performed using a computergenerated random-sequence table with a two-balanced block design (GraphPad Software, Inc., La Jolla, CA, USA). A member of the research team who was not involved in the assessment or treatment o…	Low	Control group received a sham therapy._x000D_ _x000D_ Figure 3 - Consort flow diagram_x000D_ _x000D_ Considering that all participants in each group received the allocated intervention and that there was no loss of follow-up, it is assumed that the authors used an ITT analysis._x000D_	Low	"No subjects dropped out during the study; the flow chart of the subjects is represented in Figure 3."_x000D_ _x000D_ _x000D_	Low	"[...] the assessor was blinded to allocation."_x000D_ _x000D_	Some concerns		Some concerns
10.1.32	FB	NP_032	Khan et al. (2015)	SI+ST	Active control intervention	Cervical ROM	Between-group difference (post-intervention)	assignment to intervention (the 'intention-to-treat' effect)	NA	1	High	"The study design was randomized interventional study [...]. We divided patients in both groups by lottery draw method."_x000D_ _x000D_ "The mean age of Mobilization group was 52.60+ 6.159 and Neurodynamic group was 42.70 + 9.953."_x000D_ In addition, the authors did not report baseline data on primary outcomes.	High	Both groups received a manual therapy technique, but it is unclear whether the neural mobilization group received a passive approach like the cervical mobilization group did._x000D_ Non-pharmacologic intervention_x000D_ _x000D_ _x000D_ _x000D_ _x000D_	High		Low	Inclinometer_x000D_ _x000D_ Observer-reported outcome not involving judgment_x000D_	Some concerns		High
10.1.34	FB	NP_034	Marks et al. (2011)	SI+ST	Active control intervention	Cervical ROM	Between-group difference (post-intervention)	assignment to intervention (the 'intention-to-treat' effect)	NA	1	High	"Randomization was carried out by the main author by blocked one-to-one allocation with the use of envelopes. In both groups, patients were treated by the main author."_x000D_ _x000D_ "However, baseline levels for pain, range of motion, and neurodynamics differed significantly."_x000D_ Elbow extension ROM (experimental group) = 93.2 (sd 23.6)_x000D_ Elbow extension ROM (control group) = 68.4 (sd …	Some concerns	Both groups received a manual therapy technique, but it is unclear whether the neural mobilization group received a passive approach like the cervical mobilization group did._x000D_ Non-pharmacologic intervention_x000D_ _x000D_ _x000D_ _x000D_ _x000D_	Low	No loss of follow-up._x000D_ _x000D_ _x000D_	Low	No evidence of diagnostic detection bias or additional visits from any group._x000D_ _x000D_ Observer-reported outcome not involving judgment_x000D_	Some concerns		High
10.2.30	FB	NP_030	Fernández-Carnero et al. (2019)	SI+PT+TT	Sham therapy	PPT	Between-group difference (post-intervention)	assignment to intervention (the 'intention-to-treat' effect)	NA	1	Some concerns	"Patients were blinded to group assignment, and the assessor was blinded to allocation. Randomization into two groups (neural tension technique [NTT] and sham technique [ST]) was performed using a computergenerated random-sequence table with a two-balanced block design (GraphPad Software, Inc., La Jolla, CA, USA). A member of the research team who was not involved in the assessment or treatment o…	Low	Control group received a sham therapy._x000D_ _x000D_ Figure 3 - Consort flow diagram_x000D_ _x000D_ Considering that all participants in each group received the allocated intervention and that there was no loss of follow-up, it is assumed that the authors used an ITT analysis._x000D_	Low	"No subjects dropped out during the study; the flow chart of the subjects is represented in Figure 3."_x000D_ _x000D_ _x000D_	Low	"[...] the assessor was blinded to allocation."_x000D_ _x000D_	Some concerns		Low
10.2.31	FB	NP_031	Masullo (2018)	MI+PT+TT	Active control intervention (+)	PPT	Between-group difference (post-intervention)	assignment to intervention (the 'intention-to-treat' effect)	NA	1	Low	"Participants were randomized by assignment of sealed envelopes with a numeric coding sequence that was concealed until interventions were assigned."_x000D_ _x000D_ "At baseline Mann-Whitney U tests (Table 3) showed that there were no significant differences between the groups for age, symptom duration, NDI, VAS pain score, and PPT (ps>0.05)."	Some concerns	MN vs. active control intervention_x000D_ Non-pharmacological and non-surgical intervention_x000D_ _x000D_ _x000D_ _x000D_ _x000D_	Low		High	"Pre and post-intervention data collection were undertaken by the author of the study, a qualified physiotherapist with five years of experience in musculoskeletal care."_x000D_ _x000D_ It is unclear whether the author was the professional who also performed the intervention._x000D_ _x000D_	Low	Although there is no protocol available, the analyses that were carried out are very coherent and very explict._x000D_ _x000D_	High
10.3.34	FB	NP_034	Marks et al. (2011)	SI+ST	Active control intervention	Neurodynamics (ULNT 1)	Between-group difference (post-intervention)	assignment to intervention (the 'intention-to-treat' effect)	NA	1	High	"Randomization was carried out by the main author by blocked one-to-one allocation with the use of envelopes. In both groups, patients were treated by the main author."_x000D_ _x000D_ "However, baseline levels for pain, range of motion, and neurodynamics differed significantly."_x000D_ Elbow extension ROM (experimental group) = 93.2 (sd 23.6)_x000D_ Elbow extension ROM (control group) = 68.4 (sd …	Some concerns	Both groups received a manual therapy technique, but it is unclear whether the neural mobilization group received a passive approach like the cervical mobilization group did._x000D_ Non-pharmacologic intervention_x000D_ _x000D_ _x000D_ _x000D_ _x000D_	Low	No loss of follow-up._x000D_ _x000D_ _x000D_	High	ULNT 1_x000D_ _x000D_ No evidence of diagnostic detection bias or additional visits from any group._x000D_ _x000D_ _x000D_	Some concerns		High
10.3.33	FB	NP_033	Gupta et al. (2012)	SI+APT+ST	Active control intervention	Neyrodynamics (ULNT 1)	Between-group difference (post-intervention)	assignment to intervention (the 'intention-to-treat' effect)	NA	1	Some concerns	"They were allocated to both experimental and conventional group (nineteen subjects in each group) according to random number tables previously made by an independent observer prior to the commencement of the study."_x000D_ _x000D_ Table 5.1	Some concerns	NM (single intervention) vs. active control intervention (multimodal intervention)_x000D_ Non-pharmacological intervention_x000D_ _x000D_ There is no reason to suspect that the authors did not performed a modified ITT analysis (excluding missing outcome data as mentioned by the authors)._x000D_	Low	Remaining thirty seven subjects fulfilled the inclusion criteria and were included for the study. [...] They were allocated to both experimental and conventional group (nineteen subjects in each group) according to random number tables [...]. However, during the course of the study, two subjects in experimental group and one subject in conventional group discontinued prior to the completion of th…	High	The same procedures were used to measure outcome in the different groups._x000D_ _x000D_ _x000D_	Low		High
10.3.35	FB	NP_035	Chhabra et al. (2018)	MI+PT+TT	Active control intervention (+)	Neurodynamics (ULNT 1)	Between-group difference (post-intervention)	assignment to intervention (the 'intention-to-treat' effect)	NA	1	Some concerns	"A total of 37 subjects participated in this study with 18 subjects in group A and 19 subjects in group B. Groups were assigned using permuted block randomization."_x000D_ _x000D_ Tables 1, 2 & 3_x000D_ Figure 1	Some concerns	NM (multimodal intervention) vs. active control intervention (multimodal intervention)_x000D_ Non-pharmacological intervention_x000D_ _x000D_ There is no reason to suspect that the authors did not performed at least a modified ITT analysis (excluding missing outcome data as mentioned by the authors)._x000D_	Low	"A total of 39 subjects were identified as potential participants for this study and were randomly allocated to the control and experimental groups. Two of them were lost during the follow-up. So we were finally left with 18 subjects in group A and 19 subjects in group B."_x000D_ _x000D_ _x000D_	Low	The same procedures were used to measure outcome in the different groups._x000D_ _x000D_ "In both the groups pre- & post-intervention parameters (pain, elbow ranges) were recorded by the therapist blinded to the study."_x000D_ _x000D_	Low		Some concerns
10.4.30	FB	NP_030	Fernández-Carnero et al. (2019)	SI+PT+TT	Sham therapy	Neck pain intensity	Between-group difference (post-intervention)	assignment to intervention (the 'intention-to-treat' effect)	NA	1	Some concerns	"Patients were blinded to group assignment, and the assessor was blinded to allocation. Randomization into two groups (neural tension technique [NTT] and sham technique [ST]) was performed using a computergenerated random-sequence table with a two-balanced block design (GraphPad Software, Inc., La Jolla, CA, USA). A member of the research team who was not involved in the assessment or treatment o…	Low	Control group received a sham therapy._x000D_ _x000D_ Figure 3 - Consort flow diagram_x000D_ _x000D_ Considering that all participants in each group received the allocated intervention and that there was no loss of follow-up, it is assumed that the authors used an ITT analysis._x000D_	Low	"No subjects dropped out during the study; the flow chart of the subjects is represented in Figure 3."_x000D_ _x000D_ _x000D_	Low	The assessor = the participant (participant-reported outcome)_x000D_ Control group received a sham therapy._x000D_ Signalling question 2.1_x000D_ _x000D_	Some concerns		Some concerns
10.4.32	FB	NP_032	Khan et al. (2015)	SI+ST	Active control intervention	Neck pain intensity	Between-group difference (post-intervention)	assignment to intervention (the 'intention-to-treat' effect)	NA	1	High	"The study design was randomized interventional study [...]. We divided patients in both groups by lottery draw method."_x000D_ _x000D_ "The mean age of Mobilization group was 52.60+ 6.159 and Neurodynamic group was 42.70 + 9.953."_x000D_ In addition, the authors did not report baseline data on primary outcomes.	High	Both groups received a manual therapy technique, but it is unclear whether the neural mobilization group received a passive approach like the cervical mobilization group did._x000D_ Non-pharmacologic intervention_x000D_ _x000D_ _x000D_ _x000D_ _x000D_	High		High	VAS_x000D_ _x000D_ No evidence of diagnostic detection bias or additional visits from any group._x000D_ _x000D_ The assessor = the participant (participant-reported outcome)_x000D_ Signalling question 2.1_x000D_ Both groups received a manual therapy technique, but it is unclear whether the neural mobilization group received a passive approach like the cervical mobilization group did._x000D_ _x000…	Some concerns		High
10.4.34	FB	NP_034	Marks et al. (2011)	SI+ST	Active control intervention	Neck pain intensity	Between-group difference (post-intervention)	assignment to intervention (the 'intention-to-treat' effect)	NA	1	High	"Randomization was carried out by the main author by blocked one-to-one allocation with the use of envelopes. In both groups, patients were treated by the main author."_x000D_ _x000D_ "However, baseline levels for pain, range of motion, and neurodynamics differed significantly."_x000D_ Elbow extension ROM (experimental group) = 93.2 (sd 23.6)_x000D_ Elbow extension ROM (control group) = 68.4 (sd …	Some concerns	Both groups received a manual therapy technique, but it is unclear whether the neural mobilization group received a passive approach like the cervical mobilization group did._x000D_ Non-pharmacologic intervention_x000D_ _x000D_ _x000D_ _x000D_ _x000D_	Low	No loss of follow-up._x000D_ _x000D_ _x000D_	High	VAS_x000D_ _x000D_ No evidence of diagnostic detection bias or additional visits from any group._x000D_ _x000D_ The assessor = the participant (participant-reported outcome)_x000D_ Signalling question 2.1_x000D_ Both groups received a manual therapy technique, but it is unclear whether the neural mobilization group received a passive approach like the cervical mobilization group did._x000D_ _x000…	Some concerns		High
10.4.31	FB	NP_031	Masullo (2018)	MI+PT+TT	Active control intervention (+)	Neck pain intensity	Between-group difference (post-intervention)	assignment to intervention (the 'intention-to-treat' effect)	NA	1	Low	"Participants were randomized by assignment of sealed envelopes with a numeric coding sequence that was concealed until interventions were assigned."_x000D_ _x000D_ "At baseline Mann-Whitney U tests (Table 3) showed that there were no significant differences between the groups for age, symptom duration, NDI, VAS pain score, and PPT (ps>0.05)."	Some concerns	MN vs. active control intervention_x000D_ Non-pharmacological intervention_x000D_ _x000D_ _x000D_ _x000D_ _x000D_	Low		High	The assessor = the participant (participant-reported outcome)_x000D_ Signalling question 2.1_x000D_ _x000D_ MN (multimodal intervention) vs. active control intervention (multimodal intervention)_x000D_	Low	Although there is no protocol available, the analyses that were carried out are very coherent and very explict._x000D_ _x000D_	High
10.4.33	FB	NP_033	Gupta et al. (2012)	SI+APT+ST	Active control intervention	Neck pain intensity	Between-group difference (post-intervention)	assignment to intervention (the 'intention-to-treat' effect)	NA	1	Some concerns	"They were allocated to both experimental and conventional group (nineteen subjects in each group) according to random number tables previously made by an independent observer prior to the commencement of the study."_x000D_ _x000D_ Table 5.1	Some concerns	NM (single intervention) vs. active control intervention (multimodal intervention)_x000D_ Non-pharmacological intervention_x000D_ _x000D_ There is no reason to suspect that the authors did not performed a modified ITT analysis (excluding missing outcome data as mentioned by the authors)._x000D_	Low	Remaining thirty seven subjects fulfilled the inclusion criteria and were included for the study. [...] They were allocated to both experimental and conventional group (nineteen subjects in each group) according to random number tables [...]. However, during the course of the study, two subjects in experimental group and one subject in conventional group discontinued prior to the completion of th…	High	The same procedures were used to measure outcome in the different groups._x000D_ The assessor = the participant (participant-reported outcome)_x000D_ NM vs. active control intervention_x000D_	Low		High
10.4.35	FB	NP_035	Chhabra et al. (2018)	MI+PT+TT	Active control intervention (+)	Neck pain intensity	Between-group difference (post-intervention)	assignment to intervention (the 'intention-to-treat' effect)	NA	1	Some concerns	"A total of 37 subjects participated in this study with 18 subjects in group A and 19 subjects in group B. Groups were assigned using permuted block randomization."_x000D_ _x000D_ Tables 1, 2 & 3_x000D_ Figure 1	Some concerns	NM (multimodal intervention) vs. active control intervention (multimodal intervention)_x000D_ Non-pharmacological intervention_x000D_ _x000D_ There is no reason to suspect that the authors did not performed a modified ITT analysis (excluding missing outcome data as mentioned by the authors)._x000D_	Low	"A total of 39 subjects were identified as potential participants for this study and were randomly allocated to the control and experimental groups. Two of them were lost during the follow-up. So we were finally left with 18 subjects in group A and 19 subjects in group B."_x000D_ _x000D_ _x000D_	Some concerns	The same procedures were used to measure outcome in the different groups._x000D_ The assessor = the participant (participant-reported outcome)_x000D_ NM (multimodal intervention) vs. active control intervention (+)_x000D_	High	The authors did not present the results of the between-group comparison for pain intensity.	High
10.4.37	FB	NP_037	Cabrera-Martos et al. (2020)			Neck pain intensity	Between-group difference (post-intervention)	assignment to intervention (the 'intention-to-treat' effect)	NA	1	Low	"Participants were randomly assigned to: 1) an experimental group; or 2) a control group. To ensure concealment of allocation, eligibility was determined by a blinded physiotherapist not involved in the randomization process. The randomization sequence was drawn up and kept off-site by a statistician who was not aware of the study aims, using a random number generator in blocks of four with no st…	High	Multimodal intervention vs. minimal intervention_x000D_ _x000D_ Considering the characteristic of the control intervention (minimal intervention), it is plausible to assume that the participants in the control group may have felt unlucky and therefore sought other interventions to improve their prognosis._x000D_ _x000D_ The experimental group received a multimodal intervention program, while the …	Low	Figure 1_x000D_ _x000D_ _x000D_	High	The experimental intervention involved additional visits to the healthcare provider compared to the control group, leading to additional oportunities for outcome events to be identified. _x000D_ _x000D_ _x000D_	Some concerns		High
10.5.32	FB	NP_032	Khan et al. (2015)	SI+ST	Active control intervention	Functional ability	Between-group difference (post-intervention)	assignment to intervention (the 'intention-to-treat' effect)	NA	1	High	"The study design was randomized interventional study [...]. We divided patients in both groups by lottery draw method."_x000D_ _x000D_ "The mean age of Mobilization group was 52.60+ 6.159 and Neurodynamic group was 42.70 + 9.953."_x000D_ In addition, the authors did not report baseline data on primary outcomes.	High	Both groups received a manual therapy technique, but it is unclear whether the neural mobilization group received a passive approach like the cervical mobilization group did._x000D_ Non-pharmacologic intervention_x000D_ _x000D_ _x000D_ _x000D_ _x000D_	High		High	NDI_x000D_ _x000D_ No evidence of diagnostic detection bias or additional visits from any group._x000D_ _x000D_ The assessor = the participant (participant-reported outcome)_x000D_ Signalling question 2.1_x000D_ Both groups received a manual therapy technique, but it is unclear whether the neural mobilization group received a passive approach like the cervical mobilization group did._x000D_ _x000…	Some concerns		High
10.5.31	FB	NP_031	Masullo (2018)	MI+PT+TT	Active control intervention (+)	Functional ability	Between-group difference (post-intervention)	assignment to intervention (the 'intention-to-treat' effect)	NA	1	Low	"Participants were randomized by assignment of sealed envelopes with a numeric coding sequence that was concealed until interventions were assigned."_x000D_ _x000D_ "At baseline Mann-Whitney U tests (Table 3) showed that there were no significant differences between the groups for age, symptom duration, NDI, VAS pain score, and PPT (ps>0.05)."	Some concerns	MN vs. active control intervention_x000D_ Non-pharmacological and non-surgical intervention_x000D_ _x000D_ _x000D_ _x000D_ _x000D_	Low		High	The assessor = the participant (participant-reported outcome)_x000D_ Signalling question 2.1_x000D_ _x000D_	Low	Although there is no protocol available, the analyses that were carried out are very coherent and very explict._x000D_ _x000D_	High
10.5.33	FB	NP_033	Gupta et al. (2012)	SI+APT+ST	Active control intervention	Functional ability	Between-group difference (post-intervention)	assignment to intervention (the 'intention-to-treat' effect)	NA	1	Some concerns	"They were allocated to both experimental and conventional group (nineteen subjects in each group) according to random number tables previously made by an independent observer prior to the commencement of the study."_x000D_ _x000D_ Table 5.1	Some concerns	NM (single intervention) vs. active control intervention (multimodal intervention)_x000D_ Non-pharmacological intervention_x000D_ _x000D_ There is no reason to suspect that the authors did not performed a modified ITT analysis (excluding missing outcome data as mentioned by the authors).	Low	Remaining thirty seven subjects fulfilled the inclusion criteria and were included for the study. [...] They were allocated to both experimental and conventional group (nineteen subjects in each group) according to random number tables [...]. However, during the course of the study, two subjects in experimental group and one subject in conventional group discontinued prior to the completion of th…	High	The same procedures were used to measure outcome in the different groups._x000D_ The assessor = the participant (participant-reported outcome)_x000D_ NM vs. active control intervention_x000D_	Low		High
10.5.35	FB	NP_035	Chhabra et al. (2018)	MI+PT+TT	Active control intervention (+)	Functional ability	Between-group difference (post-intervention)	assignment to intervention (the 'intention-to-treat' effect)	NA	1	Some concerns	"A total of 37 subjects participated in this study with 18 subjects in group A and 19 subjects in group B. Groups were assigned using permuted block randomization."_x000D_ _x000D_ Tables 1, 2 & 3_x000D_ Figure 1	Some concerns	NM (multimodal intervention) vs. active control intervention (multimodal intervention)_x000D_ Non-pharmacological intervention_x000D_ _x000D_ There is no reason to suspect that the authors did not performed a modified ITT analysis (excluding missing outcome data as mentioned by the authors)._x000D_	Low	"A total of 39 subjects were identified as potential participants for this study and were randomly allocated to the control and experimental groups. Two of them were lost during the follow-up. So we were finally left with 18 subjects in group A and 19 subjects in group B."_x000D_ _x000D_ _x000D_	Some concerns	The same procedures were used to measure outcome in the different groups._x000D_ The assessor = the participant (participant-reported outcome)_x000D_ NM (multimodal intervention) vs. active control intervention (+)_x000D_	Low		Some concerns
10.5.37	FB	NP_037	Cabrera-Martos et al. (2020)			Neck pain intensity	Between-group difference (post-intervention)	assignment to intervention (the 'intention-to-treat' effect)	NA	1	Low	"Participants were randomly assigned to: 1) an experimental group; or 2) a control group. To ensure concealment of allocation, eligibility was determined by a blinded physiotherapist not involved in the randomization process. The randomization sequence was drawn up and kept off-site by a statistician who was not aware of the study aims, using a random number generator in blocks of four with no st…	High	Multimodal intervention vs. minimal intervention_x000D_ _x000D_ Considering the characteristic of the control intervention (minimal intervention), it is plausible to assume that the participants in the control group may have felt unlucky and therefore sought other interventions to improve their prognosis._x000D_ _x000D_ The experimental group received a multimodal intervention program, while the …	Low	Figure 1_x000D_ _x000D_ _x000D_	High	The experimental intervention involved additional visits to the healthcare provider compared to the control group, leading to additional oportunities for outcome events to be identified. _x000D_ _x000D_ _x000D_	Some concerns		High

## Sheet: Figure (ITT)
Intention-to-treat	Unique ID	Study ID	Experimental	Comparator	Outcome	Weight	D1	D2	D3	D4	D5	Overall
	1.1.1	HO_001	MI+PT+ST	Active control intervention	Pain intensity	1									Low risk
	1.1.2	HO_002	MI+PT+ST	Placebo (detuned ultrasound therapy)	Pain intensity	1									Some concerns
	1.2.1	HO_001	MI+PT+ST	Active control intervention	PPT	1									High risk
	1.2.3	HO_003	SI+PT+ST	Placebo (ultrasound therapy)	PPT (dominant side)	1
	1.2.2	HO_002	MI+PT+ST	Placebo (detuned ultrasound therapy)	PPT (affected side)	1								D1	Randomisation process
	1.3.1	HO_001	MI+PT+ST	Active control intervention	PPT	1								D2	Deviations from the intended interventions
	1.3.2	HO_002	MI+PT+ST	Placebo (detuned ultrasound therapy)	PPT (nonaffected side)	1								D3	Missing outcome data
	1.3.3	HO_003	SI+PT+ST	Placebo (ultrasound therapy)	PPT (dominant side)	1								D4	Measurement of the outcome
	1.4.1	HO_001	MI+ST+PT	Active control intervention	Pinch strength	1								D5	Selection of the reported result
	1.4.3	HO_003	SI+PT+ST	Placebo (ultrasound therapy)	Pinch strength	1
	1.4.2	HO_002	MI+PT+ST	Placebo (detuned ultrasound therapy)	Pinch strength	1
	1.5.1	HO_001	MI+ST+PT	Active control intervention	Grip strength	1
	1.5.2	HO_002	MI+PT+ST	Placebo (detuned ultrasound therapy)	Grip strength	1
	2.1.4	LE_004	MI+APT+TT	Home exercise program	Pain intensity	1
	2.2.4	LE_004	MI+APT+TT	Home exercise program	Functional ability	1
	2.2.6	LE_006	MI+APT+TT	Active control intervention	Functional ability	1
	2.3.4	LE_004	MI+APT+TT	Home exercise program	Wrist ROM	1
	2.4.6	LE_006	MI+APT+TT	Active control intervention	Neurodynamics (ULTT IIb)	1
	2.5.4	LE_004	MI+APT+TT	Home exercise program	Pinch strength	1
	2.6.6	LE_006	MI+APT+TT	Active control intervention	Grip strength	1
	2.6.4	LE_004	MI+APT+TT	Home exercise program	Grip strength	1
	3.1.8	AS_008	MI+APT	Active control intervention (-)	Pain intensity	1
	3.2.8	AS_008	MI+APT	Active control intervention (-)	Functional ankle instability	1
	3.3.8	AS_008	MI+APT	Active control intervention (-)	Muscle strength	1
	3.4.8	AS_008	MI+APT	Active control intervention (-)	PPT	1
	3.5.8	AS_008	MI+APT	Active control intervention (-)	Ankle ROM	1
	4.1.9	SIS_009	MI+PT+STT	Active control intervention (-)	Pain intensity	1
	4.2.9	SIS_009	MI+PT+STT	Active control intervention (-)	Functional ability	1
	5.1.10	RA_010	SI+AT+STT	Active control intervention	Pain intensity	1
	5.1.11	RA_011	SI+AT+TT	Active control intervention	Pain intensity	1
	5.2.11	RA_011	SI+AT+TT	Active control intervention	Functional ability	1
	6.1.12	OAM_012	MI+AT+ST	Active control intervention (-)	Pain intensity	1
	6.2.12	OAM_012	MI+AT+ST	Active control intervention (-)	Timed Up and Go Test	1
	6.3.12	OAM_012	MI+AT+ST	Active control intervention (-)	Flexibility	1
	6.4.12	OAM_012	MI+AT+ST	Active control intervention (-)	Balance	1
	6.5.12	OAM_012	MI+AT+ST	Active control intervention (-)	Balance	1
	7.1.13	FM_013	SI+AT+STT	Minimal intervention (usual care)	Neurodynamics	1
	7.2.13	FM_013	SI+AT+STT	Minimal intervention (usual care)	Pain intensity	1
	7.3.13	FM_013	SI+AT+STT	Minimal intervention (usual care)	Functional ability	1
	8.1.14	PHPS_014	MI+AT+TT	Active control intervention (-)	Pain intensity	1
	8.2.14	PHPS_014	MI+AT+TT	Active control intervention (-)	Functional ability	1
	9.1.19	LBP_019	MI+SS+ST	Active control intervention	Gait parameters and balance	1
	9.2.28	LBP_028	SI	Active control intervention	Flexibility	1
	9.2.15	LBP_015	SI+APT+ST	Sham intervention	Flexibility	1
	9.2.18	LBP_018	SI+NI+NI	Active control intervention	Flexibility	1
	9.2.19	LBP_019	MI+SS+ST	Active control intervention	Flexibility	1
	9.2.20	LBP_020	MI+SS+PT+ST	MI+SS+PT+TT	Flexibility	1
	9.2.25	LBP_025	SI+SS+TT	Active control intervention	Flexibility	1
	9.2.26	LBP_026	MI+PT+SS+TT	Active control intervention (-)	Flexibility	1
	9.2.39	LBP_039	MI+PT+TT	Active control intervention	Flexibility	1
	9.3.15	LBP_015	SI+APT+ST	Sham intervention	Pain intensity	1
	9.3.16	LBP_016	MI+SS+TT	Active control intervention	Pain intensity	1
	9.3.17	LBP_017	MI+SS+ST	Active control intervention	Pain intensity	1
	9.3.18	LBP_018	SI+NI+NI	Active control intervention	Pain intensity	1
	9.3.19	LBP_019	MI+SS+ST	Active control intervention	Pain intensity	1
	9.3.20	LBP_020	MI+SS+PT+ST	MI+SS+PT+TT	Pain intensity	1
	9.3.24	LBP_024	MI+SS+TT	Active control intervention	Pain intensity	1
	9.3.25	LBP_025	SI+SS+TT	Active control intervention	Pain intensity	1
	9.3.26	LBP_026	MI+PT+SS+TT	Active control intervention (-)	Pain intensity	1
	9.3.27	LBP_027	MI+SS+TT	Active control intervention (-)	Pain intensity	1
	9.3.28	LBP_028	SI	Active control intervention	Pain intensity	1
	9.3.29	LBP_029	MI +AT+TT	Active control intervention	Pain intensity	1
	9.3.38	LBP_038	MI+AT+STT	Active control intervention	Pain intensity	1
	9.3.39	LBP_039	MI+PT+TT	Active control intervention	Pain intensity	1
	9.4.29	LBP_029	MI+AT+TT	Active control intervention	Functional ability	1
	9.4.17	LBP_017	MI+SS+ST	Active control intervention	Functional ability	1
	9.4.16	LBP_016	MI+SS+TT	Active control intervention	Functional ability	1
	9.4.18	LBP_018	SI+NI+NI	Active control intervention	Functional ability	1
	9.4.19	LBP_019	MI+SS+ST	Active control intervention	Functional ability	1
	9.4.20	LBP_020	MI+SS+PT+ST	MI+SS+PT+TT	Functional ability	1
	9.4.24	LBP_024	MI+SS+TT	Active control intervention	Functional ability	1
	9.4.27	LBP_027	MI+SS+TT	Active control intervention (-)	Functional ability	1
	9.4.28	LBP_028	SI	Active control intervention	Functional ability	1
	9.4.38	LBP_038	MI+AT+STT	Active control intervention	Functional ability	NA
	9.4.39	LBP_039	MI+PT+TT	Active control intervention	Functional ability	1
	10.1.30	NP_030	SI+PT+TT	Sham therapy	Cervical ROM	1
	10.1.32	NP_032	SI+ST	Active control intervention	Cervical ROM	1
	10.1.34	NP_034	SI+ST	Active control intervention	Cervical ROM	1
	10.2.30	NP_030	SI+PT+TT	Sham therapy	PPT	1
	10.2.31	NP_031	MI+PT+TT	Active control intervention (+)	PPT	1
	10.3.34	NP_034	SI+ST	Active control intervention	Neurodynamics (ULNT 1)	1
	10.3.33	NP_033	SI+APT+ST	Active control intervention	Neyrodynamics (ULNT 1)	1
	10.3.35	NP_035	MI+PT+TT	Active control intervention (+)	Neurodynamics (ULNT 1)	1
	10.4.30	NP_030	SI+PT+TT	Sham therapy	Neck pain intensity	1
	10.4.32	NP_032	SI+ST	Active control intervention	Neck pain intensity	1
	10.4.34	NP_034	SI+ST	Active control intervention	Neck pain intensity	1
	10.4.31	NP_031	MI+PT+TT	Active control intervention (+)	Neck pain intensity	1
	10.4.33	NP_033	SI+APT+ST	Active control intervention	Neck pain intensity	1
	10.4.35	NP_035	MI+PT+TT	Active control intervention (+)	Neck pain intensity	1
	10.4.37	NP_037	NA	NA	Neck pain intensity	1
	10.5.32	NP_032	SI+ST	Active control intervention	Functional ability	1
	10.5.31	NP_031	MI+PT+TT	Active control intervention (+)	Functional ability	1
	10.5.33	NP_033	SI+APT+ST	Active control intervention	Functional ability	1
	10.5.35	NP_035	MI+PT+TT	Active control intervention (+)	Functional ability	1
	10.5.37	NP_037	NA	NA	Neck pain intensity	1

## Sheet: Figure (PP)
Per-protocol	Unique ID	Study ID	Experimental	Comparator	Outcome	Weight	D1	D2	D3	D4	D5	Overall

## Sheet: Print_format (PP)
Unique ID		Study ID		Assessor
Ref or Label		Aim	adhering to intervention (the 'per-protocol' effect)	The effect of adhering to intervention…
Experimental		Comparator		Source
Outcome		Results		Weight
Domain	Signalling question			Response	Comments
Bias arising from the randomization process	1.1 Was the allocation sequence random?
	1.2 Was the allocation sequence concealed until participants were enrolled and assigned to interventions?
	1.3 Did baseline differences between intervention groups suggest a problem with the randomization process?
	Risk of bias judgement
Bias due to deviations from intended interventions	2.1 Were participants aware of their assigned intervention during the trial?
	2.2 Were carers and people delivering the interventions aware of participants' assigned intervention during the trial?
	2.3. [If applicable:] If Y/PY/NI to 2.1 or 2.2: Were important non-protocol interventions balanced across intervention groups?
	2.4. [If applicable:] Were there failures in implementing the intervention that could have affected the outcome?
	2.5. [If applicable:] Was there non-adherence to the assigned intervention regimen that could have affected participants’ outcomes?
	2.6. If N/PN/NI to 2.3, or Y/PY/NI to 2.4 or 2.5: Was an appropriate analysis used to estimate the effect of adhering to the intervention?
	Risk of bias judgement
Bias due to missing outcome data	3.1 Were data for this outcome available for all, or nearly all, participants randomized?
	3.2 If N/PN/NI to 3.1: Is there evidence that result was not biased by missing outcome data?
	3.3 If N/PN to 3.2: Could missingness in the outcome depend on its true value?
	3.4 If Y/PY/NI to 3.3: Is it likely that missingness in the outcome depended on its true value?
	Risk of bias judgement
Bias in measurement of the outcome	4.1 Was the method of measuring the outcome inappropriate?
	4.2 Could measurement or ascertainment of the outcome have differed between intervention groups?
	4.3 Were outcome assessors aware of the intervention received by study participants?
	4.4 If Y/PY/NI to 4.3: Could assessment of the outcome have been influenced by knowledge of intervention received?
	4.5 If Y/PY/NI to 4.4: Is it likely that assessment of the outcome was influenced by knowledge of intervention received?
	Risk of bias judgement
Bias in selection of the reported result	5.1 Were the data that produced this result analysed in accordance with a pre-specified analysis plan that was finalized before unblinded outcome data were available for analysis?
	5.2 ... multiple eligible outcome measurements (e.g. scales, definitions, time points) within the outcome domain?
	5.3 ... multiple eligible analyses of the data?
	Risk of bias judgement
Overall bias	Risk of bias judgement

## Sheet: Print_format (ITT)
Unique ID		Study ID		Assessor
Ref or Label		Aim	assignment to intervention (the 'intention-to-treat' effect)
Experimental		Comparator		Source
Outcome		Results		Weight
Domain	Signalling question			Response	Comments
Bias arising from the randomization process	1.1 Was the allocation sequence random?
	1.2 Was the allocation sequence concealed until participants were enrolled and assigned to interventions?
	1.3 Did baseline differences between intervention groups suggest a problem with the randomization process?
	Risk of bias judgement
Bias due to deviations from intended interventions	2.1.Were participants aware of their assigned intervention during the trial?
	2.2.Were carers and people delivering the interventions aware of participants' assigned intervention during the trial?
	2.3. If Y/PY/NI to 2.1 or 2.2: Were there deviations from the intended intervention that arose because of the experimental context?
	2.4 If Y/PY to 2.3: Were these deviations likely to have affected the outcome?
	2.5. If Y/PY/NI to 2.4: Were these deviations from intended intervention balanced between groups?
	2.6 Was an appropriate analysis used to estimate the effect of assignment to intervention?
	2.7 If N/PN/NI to 2.6: Was there potential for a substantial impact (on the result) of the failure to analyse participants in the group to which they were randomized?
	Risk of bias judgement
Bias due to missing outcome data	3.1 Were data for this outcome available for all, or nearly all, participants randomized?
	3.2 If N/PN/NI to 3.1: Is there evidence that result was not biased by missing outcome data?
	3.3 If N/PN to 3.2: Could missingness in the outcome depend on its true value?
	3.4 If Y/PY/NI to 3.3: Is it likely that missingness in the outcome depended on its true value?
	Risk of bias judgement
Bias in measurement of the outcome	4.1 Was the method of measuring the outcome inappropriate?
	4.2 Could measurement or ascertainment of the outcome have differed between intervention groups?
	4.3 Were outcome assessors aware of the intervention received by study participants?
	4.4 If Y/PY/NI to 4.3: Could assessment of the outcome have been influenced by knowledge of intervention received?
	4.5 If Y/PY/NI to 4.4: Is it likely that assessment of the outcome was influenced by knowledge of intervention received?
	Risk of bias judgement
Bias in selection of the reported result	5.1 Were the data that produced this result analysed in accordance with a pre-specified analysis plan that was finalized before unblinded outcome data were available for analysis?
	5.2 ... multiple eligible outcome measurements (e.g. scales, definitions, time points) within the outcome domain?
	5.3 ... multiple eligible analyses of the data?
	Risk of bias judgement
Overall bias	Risk of bias judgement

## Sheet: Function Tab
	Journal article(s)	NA	Yes		1.1 Was the allocation sequence random?		2.1 Were participants aware of their assigned intervention during the trial?	2.1 Were participants aware of their assigned intervention during the trial?		3.1 Were data for this outcome available for all, or nearly all, participants randomized?	Individually Randomized, Parallel Group Trials	4.1 Was the method of measuring the outcome inappropriate?	assignment to intervention (the 'intention-to-treat' effect)	5.1 Were the data that produced this result analysed in accordance with a pre-specified analysis plan that was finalized before unblinded outcome data were available for analysis?				occurance of non-protocol interventions
NA	Trial protocol	Favours experimental	No (Please include reasons in the note)	Y	1.2 Was the allocation sequence concealed until participants were enrolled and assigned to interventions?	Low	2.2 Were carers and people delivering the interventions aware of participants' assigned intervention during the trial?	2.2 Were carers and people delivering the interventions aware of participants' assigned intervention during the trial?		3.2 If N/PN/NI to 3.1: Is there evidence that the result was not biased by missing outcome data?		4.2 Could measurement or ascertainment of the outcome have differed between intervention groups?	adhering to intervention (the 'per-protocol' effect)	5.2 ... multiple eligible outcome measurements (e.g. scales, definitions, time points) within the outcome domain?				failures in implementing the intervention that could have affected the outcome
Y	Statistical analysis plan (SAP)	Favours comparator		PY	1.3 Did baseline differences between intervention groups suggest a problem with the randomization process?	High	2.3 [If applicable:] If Y/PY/NI to 2.1 or 2.2: Were important nonprotocol interventions balanced across intervention groups?	2.3 If Y/PY/NI to 2.1 or 2.2: Were there deviations from the intended intervention that arose because of the trial context?		3.3 If N/PN to 3.2: Could missingness in the outcome depend on its true value?		4.3 If N/PN/NI to 4.1 and 4.2: Were outcome assessors aware of the intervention received by study participants?		5.3 ... multiple eligible analyses of the data?				non-adherence to their assigned intervention by trial participants
PY	Non-commercial trial registry record (e.g. ClinicalTrials.gov record)	Towards null		PN		Some concerns	2.4 [If applicable:] Were there failures in implementing the intervention that could have affected the outcome?	2.4 If Y/PY to 2.3: Were these deviations likely to have affected the outcome?		3.4 If Y/PY/NI to 3.3: Is it likely that missingness in the outcome depended on its true value?		4.4 If Y/PY/NI to 4.3: Could assessment of the outcome have been influenced by knowledge of intervention received?
PN	Company-owned trial registry record (e.g. GSK Clinical Study Register record)	Away from null		N			2.5 [If applicable:] Was there non-adherence to the assigned intervention regimen that could have affected participants’ outcomes?	2.5. If Y/PY/NI to 2.4: Were these deviations from intended intervention balanced between groups?				4.5 If Y/PY/NI to 4.4: Is it likely that assessment of the outcome was influenced by knowledge of intervention received?
N	“Grey literature” (e.g. unpublished thesis)	Unpredictable		NI			2.6 If N/PN/NI to 2.3, or Y/PY/NI to 2.4 or 2.5: Was an appropriate analysis used to estimate the effect of adhering to the intervention?	2.6 Was an appropriate analysis used to estimate the effect of assignment to intervention?
NI	Conference abstract(s) about the trial							2.7 If N/PN/NI to 2.6: Was there potential for a substantial impact (on the result) of the failure to analyse participants in the group to which they were randomized?
	Regulatory document (e.g. Clinical Study Report, Drug Approval Package)
	Research ethics application
	Grant database summary (e.g. NIH RePORTER, Research Councils UK Gateway to Research)
	Personal communication with trialist
	Personal communication with the sponsor
