# Supplementary material for: Effectiveness of Neural Mobilisation on Pain Intensity, Functional Status, and Physical Performance in Adults with Musculoskeletal Pain – A Systematic Review with Meta-Analysis
Source: Clin Rehabil. 2023 Nov 21;38(2):145–83. doi: 10.1177/02692155231215216 (PMC10725147; doi:10.1177/02692155231215216)
Supplement: sj-xlsx-7-cre-10.1177_02692155231215216 - Supplemental material for Effectiveness of Neural Mobilisation on Pain Intensity, Functional Status, and Physical Performance in Adults with Musculoskeletal Pain – A Systematic Review with Meta-Analysis [file sj-xlsx-7-cre-10.1177_02692155231215216.xlsx]

## Sheet: Folha1
Basic information													Domain 1. Risk of bias due to confounding																		Domain 2. Risk of bias in selection of participants into the study														Domain 3. Bias in classification of interventions
Time	Unique ID	Assessor	Study ID	Reference	Experimental	Comparator	Outcome	Results	Aim	Effect of adhering to intervention?	Weight	Sources	1.1	Note for 1.1	1.2	Note for 1.2	1.3	Note for 1.3	1.4	Note for 1.4	1.5	Note for 1.5	1.6	Note for 1.6	1.7	Note for 1.7	1.0 Assessor's Judgement	1.0 General note	1.0 Optional Question	1.0 Note for optional question	2.1	Note for 2.1	2.2	Note for 2.2	2.3	Note for 2.3	2.4	Note for 2.4	2.5	Note for 2.5	2.0 Assessor's Judgement	2.0 General Notes	2.0 Optional Question	2.0 Note for optional question	3.1	Note for 3.1	3.2	Note for 3.2	3.3
	5	FB	LE_005	Dabholkar et al. (2013)	MI+APT+STT	Exercise program	Pain intensity	Between-group difference (post-intervention)	assignment to intervention (the ´intention-to-treat´ effect)	NA	1	Journal article	PY	No sociodemographic data reported	N	Only one time-point assessment	NA		PN	No analysis was mentioned	NA		PN		NA		Critical risk of bias / No information	The study is too problematic to provide any useful evidence on the effects of intervention			N	No evidence that selection into the study was based on participant characteristics observed after the start of intervention.	NA		NA		PN	There is no information. Is it likely that the start of follow-up and/or start of intervention did not coincide for most participants.	NA		No information	No information is reported about selection of participants into the study or whether start of follow up and start of intervention coincide.			Y	Experimental group: neural mobilization + MWM + exercise program; Control group: exercise program	Y		PN
	5	FB	LE_005	Dabholkar et al. (2013)	MI+APT+STT	Exercise program	Patient Rated Tennis Elbow Evaluation Questionnaire	Between-group difference (post-intervention)	assignment to intervention (the ´intention-to-treat´ effect)	NA	1	Journal article	PY	No sociodemographic data reported	N	Only one time-point assessment	NA		PN	No analysis was mentioned	NA		PN		NA		Critical risk of bias / No information	The study is too problematic to provide any useful evidence on the effects of intervention			N	No evidence that selection into the study was based on participant characteristics observed after the start of intervention.	NA		NA		PN	There is no information. Is it likely that the start of follow-up and/or start of intervention did not coincide for most participants.	NA		No information	No information is reported about selection of participants into the study or whether start of follow up and start of intervention coincide.			Y	Experimental group: neural mobilization + MWM + exercise program; Control group: exercise program	Y		PN
	5	FB	LE_005	Dabholkar et al. (2013)	MI+APT+STT	Exercise program	Pain Free Grip Strength	Between-group difference (post-intervention)	assignment to intervention (the ´intention-to-treat´ effect)	NA	1	Journal article	PY	No sociodemographic data reported	N	Only one time-point assessment	NA		PN	No analysis was mentioned	NA		PN		NA		Critical risk of bias / No information	The study is too problematic to provide any useful evidence on the effects of intervention			N	No evidence that selection into the study was based on participant characteristics observed after the start of intervention.	NA		NA		PN	There is no information. Is it likely that the start of follow-up and/or start of intervention did not coincide for most participants.	NA		No information	No information is reported about selection of participants into the study or whether start of follow up and start of intervention coincide.			Y	Experimental group: neural mobilization + MWM + exercise program; Control group: exercise program	Y		PN
	5	FB	LE_005	Dabholkar et al. (2013)	MI+APT+STT	Exercise program	PPT	Between-group difference (post-intervention)	assignment to intervention (the ´intention-to-treat´ effect)	NA	1	Journal article	PY	No sociodemographic data reported	N	Only one time-point assessment	NA		PN	No analysis was mentioned	NA		PN		NA		Critical risk of bias / No information	The study is too problematic to provide any useful evidence on the effects of intervention			N	No evidence that selection into the study was based on participant characteristics observed after the start of intervention.	NA		NA		PN	There is no information. Is it likely that the start of follow-up and/or start of intervention did not coincide for most participants.	NA		No information	No information is reported about selection of participants into the study or whether start of follow up and start of intervention coincide.			Y	Experimental group: neural mobilization + MWM + exercise program; Control group: exercise program	Y		PN
	21	FB	LBP_021	Jaidka et al. (2016)	MI+AT+TT	Active control intervention (+/-)	Pain intensity	Between-group difference (post-intervention)	assignment to intervention (the ´intention-to-treat´ effect)	NA	1	Journal article	PY	Baseline confounding. Only differences in age were adressed at baseline	N	No evidence that subjects switched between groups	NA		PN	No analysis was mentioned	NA		PN	The authors did not mention any specific method to control post-intervention variables	NA		Critical risk of bias / No information	The study is too problematic to provide any useful evidence on the effects of intervention			N	"All the subjects in each group received 6 treatment sessions and the readings were taken on 1st (pre), 3rd and 6th (post) treatment sesssions on VAS for pain, ODI for disability and SLR for range measurement."	NA		NA		PN	There is no information. Is it likely that the start of follow-up and/or start of intervention did not coincide for most participants.	NA		No information	No information is reported about selection of participants into the study or whether start of follow up and start of intervention coincide.			Y		Y		PN
	21	FB	LBP_021	Jaidka et al. (2016)	MI+AT+TT	Active control intervention (+/-)	Functional ability	Between-group difference (post-intervention)	assignment to intervention (the ´intention-to-treat´ effect)	NA	1	Journal article	PY	Baseline confounding. Only differences in age were adressed at baseline	N	No evidence that subjects switched between groups	NA		PN	No analysis was mentioned	NA		PN	The authors did not mention any specific method to control post-intervention variables	NA		Critical risk of bias / No information	The study is too problematic to provide any useful evidence on the effects of intervention			N	"All the subjects in each group received 6 treatment sessions and the readings were taken on 1st (pre), 3rd and 6th (post) treatment sesssions on VAS for pain, ODI for disability and SLR for range measurement."	NA		NA		PN	There is no information. Is it likely that the start of follow-up and/or start of intervention did not coincide for most participants.	NA		No information	No information is reported about selection of participants into the study or whether start of follow up and start of intervention coincide.			Y		Y		PN
	21	FB	LBP_021	Jaidka et al. (2016)	MI+AT+TT	Active control intervention (+/-)	ROM (Straigth Leg Raise Test)	Between-group difference (post-intervention)	assignment to intervention (the ´intention-to-treat´ effect)	NA	1	Journal article	PY	Baseline confounding. Only differences in age were adressed at baseline	N	No evidence that subjects switched between groups	NA		PN	No analysis was mentioned	NA		PN	The authors did not mention any specific method to control post-intervention variables	NA		Critical risk of bias / No information	The study is too problematic to provide any useful evidence on the effects of intervention			N	"All the subjects in each group received 6 treatment sessions and the readings were taken on 1st (pre), 3rd and 6th (post) treatment sesssions on VAS for pain, ODI for disability and SLR for range measurement."	NA		NA		PN	There is no information. Is it likely that the start of follow-up and/or start of intervention did not coincide for most participants.	NA		No information	No information is reported about selection of participants into the study or whether start of follow up and start of intervention coincide.			Y		Y		PN
	22	FB	LBP_022	Mansuri & Shah (2015)	MI+AT+TT	Active control intervention (-)	Pain intensity	Between-group difference (post-intervention)	assignment to intervention (the ´intention-to-treat´ effect)	NA	1	Journal article	PY	No sociodemographic data reported	N	No evidence that subjects switched between groups	NA		PN	No analysis was mentioned	NA		PN		NA		Critical risk of bias / No information	The study is too problematic to provide any useful evidence on the effects of intervention			PN	There is no evidence that the selection into the study was based on participant characteristics observed after the intervention.	NA		NA		PN	There is no information. Is it likely that the start of follow-up and/or start of intervention did not coincide for most participants.	NA		No information	No information is reported about selection of participants into the study or whether start of follow up and start of intervention coincide.			Y		Y		PN
	22	FB	LBP_022	Mansuri & Shah (2015)	MI+AT+TT	Active control intervention (-)	Functional ability	Between-group difference (post-intervention)	assignment to intervention (the ´intention-to-treat´ effect)	NA	1	Journal article	PY	No sociodemographic data reported	N	No evidence that subjects switched between groups	NA		PN	No analysis was mentioned	NA		PN		NA		Critical risk of bias / No information	The study is too problematic to provide any useful evidence on the effects of intervention			PN	There is no evidence that the selection into the study was based on participant characteristics observed after the intervention.	NA		NA		PN	There is no information. Is it likely that the start of follow-up and/or start of intervention did not coincide for most participants.	NA		No information	No information is reported about selection of participants into the study or whether start of follow up and start of intervention coincide.			Y		Y		PN
	22	FB	LBP_022	Mansuri & Shah (2015)	MI+AT+TT	Active control intervention (-)	ROM (Active Knee Extension Test)	Between-group difference (post-intervention)	assignment to intervention (the ´intention-to-treat´ effect)	NA	1	Journal article	PY	No sociodemographic data reported	N	No evidence that subjects switched between groups	NA		PN	No analysis was mentioned	NA		PN		NA		Critical risk of bias / No information	The study is too problematic to provide any useful evidence on the effects of intervention			PN	There is no evidence that the selection into the study was based on participant characteristics observed after the intervention.	NA		NA		PN	There is no information. Is it likely that the start of follow-up and/or start of intervention did not coincide for most participants.	NA		No information	No information is reported about selection of participants into the study or whether start of follow up and start of intervention coincide.			Y		Y		PN
	23	FB	LBP_023	Karthikeyan et al. (2014)	MI+AT+TT	Active control intervention (+)	Pain intensity	Between-group difference (post-intervention)	assignment to intervention (the ´intention-to-treat´ effect)	NA	1	Journal article / "Grey literature" (Thesis)	PY	No sociodemographic data reported	N	No evidence that subjects switched between groups	NA		PN	No analysis was mentioned	NA		PN		NA		Critical risk of bias / No information	The study is too problematic to provide any useful evidence on the effects of intervention			PN	There is no evidence that the selection into the study was based on participant characteristics observed after the intervention.	NA		NA		PN	There is no information. Is it likely that the start of follow-up and/or start of intervention did not coincide for most participants.	NA		No information	No information is reported about selection of participants into the study or whether start of follow up and start of intervention coincide.			Y		Y		PN
	23	FB	LBP_023	Karthikeyan et al. (2014)	MI+AT+TT	Active control intervention (+)	Functional ability	Between-group difference (post-intervention)	assignment to intervention (the ´intention-to-treat´ effect)	NA	1	Journal article / "Grey literature" (Thesis)	PY	No sociodemographic data reported	N	No evidence that subjects switched between groups	NA		PN	No analysis was mentioned	NA		PN		NA		Critical risk of bias / No information	The study is too problematic to provide any useful evidence on the effects of intervention			PN	There is no evidence that the selection into the study was based on participant characteristics observed after the intervention.	NA		NA		PN	There is no information. Is it likely that the start of follow-up and/or start of intervention did not coincide for most participants.	NA		No information	No information is reported about selection of participants into the study or whether start of follow up and start of intervention coincide.			Y		Y		PN
	23	FB	LBP_023	Karthikeyan et al. (2014)	MI+AT+TT	Active control intervention (+)	Patient´s fear of pain and beliefs	Between-group difference (post-intervention)	assignment to intervention (the ´intention-to-treat´ effect)	NA	1	Journal article / "Grey literature" (Thesis)	PY	No sociodemographic data reported	N	No evidence that subjects switched between groups	NA		PN	No analysis was mentioned	NA		PN		NA		Critical risk of bias / No information	The study is too problematic to provide any useful evidence on the effects of intervention			PN	There is no evidence that the selection into the study was based on participant characteristics observed after the intervention.	NA		NA		PN	There is no information. Is it likely that the start of follow-up and/or start of intervention did not coincide for most participants.	NA		No information	No information is reported about selection of participants into the study or whether start of follow up and start of intervention coincide.			Y		Y		PN
[truncated: 61 more columns]
