# Supplementary material for: Effectiveness of Neural Mobilisation on Pain Intensity, Functional Status, and Physical Performance in Adults with Musculoskeletal Pain – A Systematic Review with Meta-Analysis
Source: Clin Rehabil. 2023 Nov 21;38(2):145–83. doi: 10.1177/02692155231215216 (PMC10725147; doi:10.1177/02692155231215216)
Supplement: sj-xlsm-8-cre-10.1177_02692155231215216 - Supplemental material for Effectiveness of Neural Mobilisation on Pain Intensity, Functional Status, and Physical Performance in Adults with Musculoskeletal Pain – A Systematic Review with Meta-Analysis [file sj-xlsm-8-cre-10.1177_02692155231215216.xlsm]

## Sheet: Intro
							V2 update:
							*Add a new button in Summary tab to synchronize results between Results and Summary tabs

## Sheet: Results
Basic information													Domain 1. Randomization process										Domain S. Risk of bias arising from period and carryover effects											Domain 2. Deviations from intended interventions
Time	Unique ID	Assessor	Study ID	Reference	Experimental	Comparator	Outcome	Results	Aim	Effect of adhering to intervention?	Weight	Sources	1.1	1.2	Note for 1.1&1.2	1.3	Note for 1.3	1.0 Algorithm result	1.0 Assessor's Judgement	1.0 General note	1.0 Optional Question	1.0 Note for optional question	S.1	Note for S.1	S.2	Note for S.2	S.3	Note for S.3	S Algorithm result	S Assessor's Judgement	S General note	S Optional Question	S Note for optional question	2.1	2.2	Note for 2.1&2.2	2.3	Note for 2.3	2.4	Note for 2.4	2.5	Note for 2.5	2.6	Note for 2.6	2.7	Note for 2.7	2.0 Algorithm result	2.0 Assessor's Judgement	2.0 General Notes
2022/10/14 14.08	2.1.7	FB	LE_007	Vicenzino et al. (1996)	SI+PT+TT	Group B: placebo; Group C: no intervention	Pain intensity		assignment to intervention (the 'intention-to-treat' effect)	NA	1	Journal article(s)	NI	PN	The only information about randomization methods is a statement that the study is randomized: "Subjects received one of the three experimental conditions per day, and all three conditions in a randomised sequence over the 3 days they attended the experiment."	NI	The authors do not present baseline data for each of the groups. The values presented in table 1 are the baseline mean values for all participants (from all groups).	High	High	The only information about randomization methods is a statement that the study is randomized: "Subjects received one of the three experimental conditions per day, and all three conditions in a randomised sequence over the 3 days they attended the experiment."_x000D_ _x000D_ The authors do not present baseline data for each of the groups. The values presented in table 1 are the baseline mean value…			NI		N		N	"Subjects received one of the three experimental conditions per day, and all three conditions in a randomised sequence over the 3 days they attended the experiment."	High	High	"Subjects received one of the three experimental conditions per day, and all three conditions in a randomised sequence over the 3 days they attended the experiment."			PN	Y	"The adequacy of subject blinding was assessed by questionnaire at the completion of the experiment. The questionnaire assessed patient’s perceptions during the experiment; specifically whether they could differentiate between treatment and the control conditions."_x000D_ _x000D_ "The post-experiment questionnaire used to assess patient blinding, showed that only two (13%) subjects accurately per…	NI		NA		NA		PY	There is no reason to suspect that participants were analysed in a group other than the one to which they were initially randomized.	NA		Some concerns	Some concerns	"The adequacy of subject blinding was assessed by questionnaire at the completion of the experiment. The questionnaire assessed patient’s perceptions during the experiment; specifically whether they could differentiate between treatment and the control conditions."_x000D_ _x000D_ "The post-experiment questionnaire used to assess patient blinding, showed that only two (13%) subjects accurately per…
2022/10/14 13.57	2.2.7	FB	LE_007	Vicenzino et al. (1996)	SI+PT+TT	Group B: placebo; Group C: no intervention	ULTT 2b		assignment to intervention (the 'intention-to-treat' effect)	NA	1	Journal article(s)	NI	PN	The only information about randomization methods is a statement that the study is randomized: "Subjects received one of the three experimental conditions per day, and all three conditions in a randomised sequence over the 3 days they attended the experiment."	NI	The authors do not present baseline data for each of the groups. The values presented in table 1 are the baseline mean values for all participants (from all groups).	High	High	The only information about randomization methods is a statement that the study is randomized: "Subjects received one of the three experimental conditions per day, and all three conditions in a randomised sequence over the 3 days they attended the experiment."_x000D_ _x000D_ The authors do not present baseline data for each of the groups. The values presented in table 1 are the baseline mean value…			NI		N		N	"Subjects received one of the three experimental conditions per day, and all three conditions in a randomised sequence over the 3 days they attended the experiment."	High	High	"Subjects received one of the three experimental conditions per day, and all three conditions in a randomised sequence over the 3 days they attended the experiment."			PN	Y	"The adequacy of subject blinding was assessed by questionnaire at the completion of the experiment. The questionnaire assessed patient’s perceptions during the experiment; specifically whether they could differentiate between treatment and the control conditions."_x000D_ _x000D_ "The post-experiment questionnaire used to assess patient blinding, showed that only two (13%) subjects accurately per…	NI	_x000D_	NA		NA		PY	There is no reason to suspect that participants were analysed in a group other than the one to which they were initially randomized.	NA		Some concerns	Some concerns	"The adequacy of subject blinding was assessed by questionnaire at the completion of the experiment. The questionnaire assessed patient’s perceptions during the experiment; specifically whether they could differentiate between treatment and the control conditions."_x000D_ _x000D_ "The post-experiment questionnaire used to assess patient blinding, showed that only two (13%) subjects accurately per…
2022/10/14 13.57	2.3.7	FB	LE_007	Vicenzino et al. (1996)	SI+PT+TT	Group B: placebo; Group C: no intervention	Pressure pain threshold		assignment to intervention (the 'intention-to-treat' effect)	NA	1	Journal article(s)	NI	PN	The only information about randomization methods is a statement that the study is randomized: "Subjects received one of the three experimental conditions per day, and all three conditions in a randomised sequence over the 3 days they attended the experiment."	NI	The authors do not present baseline data for each of the groups. The values presented in table 1 are the baseline mean values for all participants (from all groups).	High	High	The only information about randomization methods is a statement that the study is randomized: "Subjects received one of the three experimental conditions per day, and all three conditions in a randomised sequence over the 3 days they attended the experiment."_x000D_ _x000D_ The authors do not present baseline data for each of the groups. The values presented in table 1 are the baseline mean value…			NI		N		N	"Subjects received one of the three experimental conditions per day, and all three conditions in a randomised sequence over the 3 days they attended the experiment."	High	High	"Subjects received one of the three experimental conditions per day, and all three conditions in a randomised sequence over the 3 days they attended the experiment."			PN	Y	"The adequacy of subject blinding was assessed by questionnaire at the completion of the experiment. The questionnaire assessed patient’s perceptions during the experiment; specifically whether they could differentiate between treatment and the control conditions."_x000D_ _x000D_ "The post-experiment questionnaire used to assess patient blinding, showed that only two (13%) subjects accurately per…	NI	_x000D_	NA		NA		PY	There is no reason to suspect that participants were analysed in a group other than the one to which they were initially randomized.	NA		Some concerns	Some concerns	"The adequacy of subject blinding was assessed by questionnaire at the completion of the experiment. The questionnaire assessed patient’s perceptions during the experiment; specifically whether they could differentiate between treatment and the control conditions."_x000D_ _x000D_ "The post-experiment questionnaire used to assess patient blinding, showed that only two (13%) subjects accurately per…
2022/10/14 13.57	2.4.7	FB	LE_007	Vicenzino et al. (1996)	SI+PT+TT	Group B: placebo; Group C: no intervention	Pain-free grip strength		assignment to intervention (the 'intention-to-treat' effect)	NA	1	Journal article(s)	NI	PN	The only information about randomization methods is a statement that the study is randomized: "Subjects received one of the three experimental conditions per day, and all three conditions in a randomised sequence over the 3 days they attended the experiment."	NI	The authors do not present baseline data for each of the groups. The values presented in table 1 are the baseline mean values for all participants (from all groups).	High	High	The only information about randomization methods is a statement that the study is randomized: "Subjects received one of the three experimental conditions per day, and all three conditions in a randomised sequence over the 3 days they attended the experiment."_x000D_ _x000D_ The authors do not present baseline data for each of the groups. The values presented in table 1 are the baseline mean value…			NI		N		N	"Subjects received one of the three experimental conditions per day, and all three conditions in a randomised sequence over the 3 days they attended the experiment."	High	High	"Subjects received one of the three experimental conditions per day, and all three conditions in a randomised sequence over the 3 days they attended the experiment."			PN	Y	"The adequacy of subject blinding was assessed by questionnaire at the completion of the experiment. The questionnaire assessed patient’s perceptions during the experiment; specifically whether they could differentiate between treatment and the control conditions."_x000D_ _x000D_ "The post-experiment questionnaire used to assess patient blinding, showed that only two (13%) subjects accurately per…	NI	_x000D_	NA		NA		PY	There is no reason to suspect that participants were analysed in a group other than the one to which they were initially randomized.	NA		Some concerns	Some concerns	"The adequacy of subject blinding was assessed by questionnaire at the completion of the experiment. The questionnaire assessed patient’s perceptions during the experiment; specifically whether they could differentiate between treatment and the control conditions."_x000D_ _x000D_ "The post-experiment questionnaire used to assess patient blinding, showed that only two (13%) subjects accurately per…
2022/10/14 14.08	2.5.7	FB	LE_007	Vicenzino et al. (1996)	SI+PT+TT	Group B: placebo; Group C: no intervention	Functional ability		assignment to intervention (the 'intention-to-treat' effect)	NA	1	Journal article(s)	NI	PN	The only information about randomization methods is a statement that the study is randomized: "Subjects received one of the three experimental conditions per day, and all three conditions in a randomised sequence over the 3 days they attended the experiment."	NI	The authors do not present baseline data for each of the groups. The values presented in table 1 are the baseline mean values for all participants (from all groups).	High	High	The only information about randomization methods is a statement that the study is randomized: "Subjects received one of the three experimental conditions per day, and all three conditions in a randomised sequence over the 3 days they attended the experiment."_x000D_ _x000D_ The authors do not present baseline data for each of the groups. The values presented in table 1 are the baseline mean value…			NI		N		N	"Subjects received one of the three experimental conditions per day, and all three conditions in a randomised sequence over the 3 days they attended the experiment."	High	High	"Subjects received one of the three experimental conditions per day, and all three conditions in a randomised sequence over the 3 days they attended the experiment."			PN	Y	"The adequacy of subject blinding was assessed by questionnaire at the completion of the experiment. The questionnaire assessed patient’s perceptions during the experiment; specifically whether they could differentiate between treatment and the control conditions."_x000D_ _x000D_ "The post-experiment questionnaire used to assess patient blinding, showed that only two (13%) subjects accurately per…	NI		NA		NA		PY	There is no reason to suspect that participants were analysed in a group other than the one to which they were initially randomized.	NA		Some concerns	Some concerns	"The adequacy of subject blinding was assessed by questionnaire at the completion of the experiment. The questionnaire assessed patient’s perceptions during the experiment; specifically whether they could differentiate between treatment and the control conditions."_x000D_ _x000D_ "The post-experiment questionnaire used to assess patient blinding, showed that only two (13%) subjects accurately per…
2022/10/17 08.49	10.1.36	FB	NP_036	Allison et al. (2002)	MI+APT+?	Group B: articular treatment; Group C: no intervention	Pain intensity		assignment to intervention (the 'intention-to-treat' effect)	NA	1	Journal article(s)	N	N	"The research design was a single-blind randomized, three-armed controlled clinical trial with two active treatments and one cross over group. An examiner, blinded to group allocation, performed the baseline and outcome measurements. Prior to the initial assessment subjects were assigned to one of three groups using a block randomization to ensure each group had 10 subjects."_x000D_ _x000D_ Group…	NI	In table 1, the authors present the values by grouping the data of groups 1 (neural treatment) and 3 (control group), therefore it is not possible to evaluate the baseline data of each group individually.	High	High	"The research design was a single-blind randomized, three-armed controlled clinical trial with two active treatments and one cross over group. An examiner, blinded to group allocation, performed the baseline and outcome measurements. Prior to the initial assessment subjects were assigned to one of three groups using a block randomization to ensure each group had 10 subjects."_x000D_ _x000D_ Group…			N	The authors pooled data from groups 1 (neural treatment) and 3 (control group), so in the final analysis, group 1 (neural treatment group) has many more participants than the other two groups.	Y	No period effects in the analysis (by inclusion of intervention-by-time period interactions) were accounted for.	Y	"Subjects were randomly assigned to one of three groups for a period of 8 weeks. The control group did not receive any intervention for 8 weeks then they were allocated to the specific neural treatment (NT) group as a crossover protocol."	Low	Low	The authors pooled data from groups 1 (neural treatment) and 3 (control group), so in the final analysis, group 1 (neural treatment group) has many more participants than the other two groups. _x000D_ _x000D_ No period effects in the analysis (by inclusion of intervention-by-time period interactions) were accounted for._x000D_ _x000D_ "Subjects were randomly assigned to one of three groups for a …			Y	Y		NI	"The subjects in the control group received no physiotherapy treatment. They were allowed to seek treatment from a non-physiotherapy health care provider if they chose to do so."	NA		NA		Y	"For all data description and analyses an intention-to-treat analysis was performed where missing values were substituted with the previous assessment score."	NA		Some concerns	Some concerns	"The subjects in the control group received no physiotherapy treatment. They were allowed to seek treatment from a non-physiotherapy health care provider if they chose to do so."_x000D_ _x000D_ "For all data description and analyses an intention-to-treat analysis was performed where missing values were substituted with the previous assessment score."_x000D_
2022/10/14 14.53	10.2.36	FB	NP_036	Allison et al. (2002)	MI+APT+?	Group B: articular treatment; Group C: no intervention	Functional ability		assignment to intervention (the 'intention-to-treat' effect)	NA	1	Journal article(s)	N	N	"The research design was a single-blind randomized, three-armed controlled clinical trial with two active treatments and one cross over group. An examiner, blinded to group allocation, performed the baseline and outcome measurements. Prior to the initial assessment subjects were assigned to one of three groups using a block randomization to ensure each group had 10 subjects."_x000D_ _x000D_ Group…	NI	In table 1, the authors present the values by grouping the data of groups 1 (neural treatment) and 3 (control group), therefore it is not possible to evaluate the baseline data of each group individually.	High	High	"The research design was a single-blind randomized, three-armed controlled clinical trial with two active treatments and one cross over group. An examiner, blinded to group allocation, performed the baseline and outcome measurements. Prior to the initial assessment subjects were assigned to one of three groups using a block randomization to ensure each group had 10 subjects."_x000D_ _x000D_ Group…			N	The authors pooled data from groups 1 (neural treatment) and 3 (control group), so in the final analysis, group 1 (neural treatment group) has many more participants than the other two groups.	N	No period effects in the analysis (by inclusion of intervention-by-time period interactions) were accounted for.	N	"Subjects were randomly assigned to one of three groups for a period of 8 weeks. The control group did not receive any intervention for 8 weeks then they were allocated to the specific neural treatment (NT) group as a crossover protocol."	High	High	The authors pooled data from groups 1 (neural treatment) and 3 (control group), so in the final analysis, group 1 (neural treatment group) has many more participants than the other two groups. _x000D_ _x000D_ No period effects in the analysis (by inclusion of intervention-by-time period interactions) were accounted for._x000D_ _x000D_ "Subjects were randomly assigned to one of three groups for a …			Y	Y		NI	"The subjects in the control group received no physiotherapy treatment. They were allowed to seek treatment from a non-physiotherapy health care provider if they chose to do so."	NA		NA		Y	"For all data description and analyses an intention-to-treat analysis was performed where missing values were substituted with the previous assessment score."	NA		Some concerns	Some concerns	"The subjects in the control group received no physiotherapy treatment. They were allowed to seek treatment from a non-physiotherapy health care provider if they chose to do so."_x000D_ _x000D_ "For all data description and analyses an intention-to-treat analysis was performed where missing values were substituted with the previous assessment score."_x000D_
[truncated: 48 more columns]

## Sheet: Summary
Unique ID	Reviewer	Study ID	Reference	Experimental	Comparator	Outcome	Result	Aim	Effect of adhering to intervention?	Weight	Randomization process	Comment for randomization process	Bias arising from period and carryover effects	Comment for bias arising from period and carryover effects	Deviations from intended interventions	Comment for deviation from intended interventions	Mising outcome data	Comment for missing outcome data	Measurement of the outcome	Comment for measurement of the outcome	Selection of the reported result	Comment for selection of the reported result	Overall Bias	Comment for overall bias				Randomization process	Bias arising from period and carryover effects	Deviations from intended interventions	Mising outcome data	Measurement of the outcome	Selection of the reported result	Overall Bias
2.1.7	FB	LE_007	Vicenzino et al. (1996)	SI+PT+TT	Group B: placebo; Group C: no intervention	Pain intensity		assignment to intervention (the 'intention-to-treat' effect)	NA	1	High	The only information about randomization methods is a statement that the study is randomized: "Subjects received one of the three experimental conditions per day, and all three conditions in a randomised sequence over the 3 days they attended the experiment."_x000D_ _x000D_ The authors do not present baseline data for each of the groups. The values presented in table 1 are the baseline mean value…	High	"Subjects received one of the three experimental conditions per day, and all three conditions in a randomised sequence over the 3 days they attended the experiment."	Some concerns	"The adequacy of subject blinding was assessed by questionnaire at the completion of the experiment. The questionnaire assessed patient’s perceptions during the experiment; specifically whether they could differentiate between treatment and the control conditions."_x000D_ _x000D_ "The post-experiment questionnaire used to assess patient blinding, showed that only two (13%) subjects accurately per…	Low	"All subjects received all three conditions."_x000D_ _x000D_ _x000D_	Low	_x000D_ The assessment protocol, the measurement methods and respective comparable time points were very well described._x000D_ _x000D_ "Except for the 24 h measures of pain and function, the outcome measures were recorded immediately before and after the application of either treatment, placebo or control."_x000D_ _x000D_ The assessor = the participant (participant-reported outcome)_x000D_ _x000…	Some concerns		High				Assignment to intervention (the 'intention-to-treat' effect)
2.2.7	FB	LE_007	Vicenzino et al. (1996)	SI+PT+TT	Group B: placebo; Group C: no intervention	ULTT 2b		assignment to intervention (the 'intention-to-treat' effect)	NA	1	High	The only information about randomization methods is a statement that the study is randomized: "Subjects received one of the three experimental conditions per day, and all three conditions in a randomised sequence over the 3 days they attended the experiment."_x000D_ _x000D_ The authors do not present baseline data for each of the groups. The values presented in table 1 are the baseline mean value…	High	"Subjects received one of the three experimental conditions per day, and all three conditions in a randomised sequence over the 3 days they attended the experiment."	Some concerns	"The adequacy of subject blinding was assessed by questionnaire at the completion of the experiment. The questionnaire assessed patient’s perceptions during the experiment; specifically whether they could differentiate between treatment and the control conditions."_x000D_ _x000D_ "The post-experiment questionnaire used to assess patient blinding, showed that only two (13%) subjects accurately per…	Low	"All subjects received all three conditions."_x000D_ _x000D_ _x000D_	Low	The assessment protocol, the measurement methods and respective comparable time points were very well described._x000D_ _x000D_ "Except for the 24 h measures of pain and function, the outcome measures were recorded immediately before and after the application of either treatment, placebo or control."_x000D_ _x000D_ "Outcome measures were recorded by a researcher other than the one who applied the…	Some concerns		High				Total number of study = 0	Total number of study = 7
2.3.7	FB	LE_007	Vicenzino et al. (1996)	SI+PT+TT	Group B: placebo; Group C: no intervention	Pressure pain threshold		assignment to intervention (the 'intention-to-treat' effect)	NA	1	High	The only information about randomization methods is a statement that the study is randomized: "Subjects received one of the three experimental conditions per day, and all three conditions in a randomised sequence over the 3 days they attended the experiment."_x000D_ _x000D_ The authors do not present baseline data for each of the groups. The values presented in table 1 are the baseline mean value…	High	"Subjects received one of the three experimental conditions per day, and all three conditions in a randomised sequence over the 3 days they attended the experiment."	Some concerns	"The adequacy of subject blinding was assessed by questionnaire at the completion of the experiment. The questionnaire assessed patient’s perceptions during the experiment; specifically whether they could differentiate between treatment and the control conditions."_x000D_ _x000D_ "The post-experiment questionnaire used to assess patient blinding, showed that only two (13%) subjects accurately per…	Low	"All subjects received all three conditions."_x000D_ _x000D_ _x000D_	Low	The assessment protocol, the measurement methods and respective comparable time points were very well described._x000D_ _x000D_ "Except for the 24 h measures of pain and function, the outcome measures were recorded immediately before and after the application of either treatment, placebo or control."_x000D_ _x000D_ "Outcome measures were recorded by a researcher other than the one who applied the…	Some concerns		High				Low risk	0	14.3	0	71.4	71.4	0	0
2.4.7	FB	LE_007	Vicenzino et al. (1996)	SI+PT+TT	Group B: placebo; Group C: no intervention	Pain-free grip strength		assignment to intervention (the 'intention-to-treat' effect)	NA	1	High	The only information about randomization methods is a statement that the study is randomized: "Subjects received one of the three experimental conditions per day, and all three conditions in a randomised sequence over the 3 days they attended the experiment."_x000D_ _x000D_ The authors do not present baseline data for each of the groups. The values presented in table 1 are the baseline mean value…	High	"Subjects received one of the three experimental conditions per day, and all three conditions in a randomised sequence over the 3 days they attended the experiment."	Some concerns	"The adequacy of subject blinding was assessed by questionnaire at the completion of the experiment. The questionnaire assessed patient’s perceptions during the experiment; specifically whether they could differentiate between treatment and the control conditions."_x000D_ _x000D_ "The post-experiment questionnaire used to assess patient blinding, showed that only two (13%) subjects accurately per…	Low	"All subjects received all three conditions."_x000D_ _x000D_ _x000D_	Low	The assessment protocol, the measurement methods and respective comparable time points were very well described._x000D_ _x000D_ "Except for the 24 h measures of pain and function, the outcome measures were recorded immediately before and after the application of either treatment, placebo or control."_x000D_ _x000D_ "Outcome measures were recorded by a researcher other than the one who applied the…	Some concerns		High				Some concerns	0	0	100	0	0	85.7	0
2.5.7	FB	LE_007	Vicenzino et al. (1996)	SI+PT+TT	Group B: placebo; Group C: no intervention	Functional ability		assignment to intervention (the 'intention-to-treat' effect)	NA	1	High	The only information about randomization methods is a statement that the study is randomized: "Subjects received one of the three experimental conditions per day, and all three conditions in a randomised sequence over the 3 days they attended the experiment."_x000D_ _x000D_ The authors do not present baseline data for each of the groups. The values presented in table 1 are the baseline mean value…	High	"Subjects received one of the three experimental conditions per day, and all three conditions in a randomised sequence over the 3 days they attended the experiment."	Some concerns	"The adequacy of subject blinding was assessed by questionnaire at the completion of the experiment. The questionnaire assessed patient’s perceptions during the experiment; specifically whether they could differentiate between treatment and the control conditions."_x000D_ _x000D_ "The post-experiment questionnaire used to assess patient blinding, showed that only two (13%) subjects accurately per…	Low	"All subjects received all three conditions."_x000D_ _x000D_ _x000D_	Low	_x000D_ The assessment protocol, the measurement methods and respective comparable time points were very well described._x000D_ _x000D_ "Except for the 24 h measures of pain and function, the outcome measures were recorded immediately before and after the application of either treatment, placebo or control."_x000D_ _x000D_ The assessor = the participant (participant-reported outcome)_x000D_ _x000…	Some concerns		High				High risk	100	85.7	0	28.6	28.6	14.3	100
10.1.36	FB	NP_036	Allison et al. (2002)	MI+APT+?	Group B: articular treatment; Group C: no intervention	Pain intensity		assignment to intervention (the 'intention-to-treat' effect)	NA	1	High	"The research design was a single-blind randomized, three-armed controlled clinical trial with two active treatments and one cross over group. An examiner, blinded to group allocation, performed the baseline and outcome measurements. Prior to the initial assessment subjects were assigned to one of three groups using a block randomization to ensure each group had 10 subjects."_x000D_ _x000D_ Group…	Low	The authors pooled data from groups 1 (neural treatment) and 3 (control group), so in the final analysis, group 1 (neural treatment group) has many more participants than the other two groups. _x000D_ _x000D_ No period effects in the analysis (by inclusion of intervention-by-time period interactions) were accounted for._x000D_ _x000D_ "Subjects were randomly assigned to one of three groups for a …	Some concerns	"The subjects in the control group received no physiotherapy treatment. They were allowed to seek treatment from a non-physiotherapy health care provider if they chose to do so."_x000D_ _x000D_ "For all data description and analyses an intention-to-treat analysis was performed where missing values were substituted with the previous assessment score."_x000D_	High	Loss of 4 participants out of 30 (13%)_x000D_ No analysis method to correct for bias or sensitivity analysis was performed._x000D_ _x000D_	High	The assessment protocol, the measurement methods and respective comparable time points were very well described._x000D_ _x000D_ "Testing was performed at 4-week intervals. For the 8-week intervention period this involved three test occasions, before, midway through the treatment (4 weeks) and at the end of treatment (8 weeks). The control group were assessed on two additional occasions during the…	Some concerns	_x000D_ _x000D_ The authors pooled data from groups 1 (neural treatment) and 3 (control group), so it is unclear whether this type of analysis was selected based on outcome._x000D_	High				Adhering to intervention (the 'per-protocol' effect)
10.2.36	FB	NP_036	Allison et al. (2002)	MI+APT+?	Group B: articular treatment; Group C: no intervention	Functional ability		assignment to intervention (the 'intention-to-treat' effect)	NA	1	High	"The research design was a single-blind randomized, three-armed controlled clinical trial with two active treatments and one cross over group. An examiner, blinded to group allocation, performed the baseline and outcome measurements. Prior to the initial assessment subjects were assigned to one of three groups using a block randomization to ensure each group had 10 subjects."_x000D_ _x000D_ Group…	High	The authors pooled data from groups 1 (neural treatment) and 3 (control group), so in the final analysis, group 1 (neural treatment group) has many more participants than the other two groups. _x000D_ _x000D_ No period effects in the analysis (by inclusion of intervention-by-time period interactions) were accounted for._x000D_ _x000D_ "Subjects were randomly assigned to one of three groups for a …	Some concerns	"The subjects in the control group received no physiotherapy treatment. They were allowed to seek treatment from a non-physiotherapy health care provider if they chose to do so."_x000D_ _x000D_ "For all data description and analyses an intention-to-treat analysis was performed where missing values were substituted with the previous assessment score."_x000D_	High	Loss of 4 participants out of 30 (13%)_x000D_ No analysis method to correct for bias or sensitivity analysis was performed._x000D_ _x000D_	High	The assessment protocol, the measurement methods and respective comparable time points were very well described._x000D_ _x000D_ "Testing was performed at 4-week intervals. For the 8-week intervention period this involved three test occasions, before, midway through the treatment (4 weeks) and at the end of treatment (8 weeks). The control group were assessed on two additional occasions during the…	High	_x000D_ _x000D_ The authors pooled data from groups 1 (neural treatment) and 3 (control group), so it is unclear whether this type of analysis was selected based on outcome._x000D_	High				Total number of study = 0	Total number of study = 0
																											Low risk
																											Some concerns
																											High risk

## Sheet: Figure (ITT)
Intention-to-treat	Unique ID	Study ID	Experimental	Comparator	Outcome	Weight	D1	DS	D2	D3	D4	D5	Overall
	2.1.7	LE_007	SI+PT+TT	Group B: placebo; Group C: no intervention	Pain intensity	1										Low risk
	2.2.7	LE_007	SI+PT+TT	Group B: placebo; Group C: no intervention	ULTT 2b	1										Some concerns
	2.3.7	LE_007	SI+PT+TT	Group B: placebo; Group C: no intervention	Pressure pain threshold	1										High risk
	2.4.7	LE_007	SI+PT+TT	Group B: placebo; Group C: no intervention	Pain-free grip strength	1
	2.5.7	LE_007	SI+PT+TT	Group B: placebo; Group C: no intervention	Functional ability	1									D1	Randomisation process
	10.1.36	NP_036	MI+APT+?	Group B: articular treatment; Group C: no intervention	Pain intensity	1									DS	Bias arising from period and carryover effects
	10.2.36	NP_036	MI+APT+?	Group B: articular treatment; Group C: no intervention	Functional ability	1									D2	Deviations from the intended interventions
															D3	Missing outcome data
															D4	Measurement of the outcome
															D5	Selection of the reported result

## Sheet: Figure (PP)
Per-protocol	Unique ID	Study ID	Experimental	Comparator	Outcome	Weight	D1	DS	D2	D3	D4	D5	Overall

## Sheet: Print_format (PP)
Unique ID		Study ID		Assessor
Ref or Label		Aim	adhering to intervention (the 'per-protocol' effect)	The effect of adhering to intervention…
Experimental		Comparator		Source
Outcome		Results		Weight
Domain	Signalling question			Response	Comments
Bias arising from the randomization process	1.1 Was the allocation sequence random?
	1.2 Was the allocation sequence concealed until participants were enrolled and assigned to interventions?
	1.3 Did baseline differences between intervention groups suggest a problem with the randomization process?
	Risk of bias judgement
Domain S: Risk of bias arising from period and carryover effects	S.1 Was the number of participants allocated to each of the two sequences equal or nearly equal?
	S.2 If N/PN/NI to S.1: Were period effects accounted for in the analysis?
	S.3 Was there sufficient time for any carryover effects to have disappeared before outcome assessment in the second period?
	Risk of bias judgement
Bias due to deviations from intended interventions	2.1 Were participants aware of their assigned intervention during the trial?
	2.2 Were carers and people delivering the interventions aware of participants' assigned intervention during the trial?
	2.3. [If applicable:] If Y/PY/NI to 2.1 or 2.2: Were important non-protocol interventions balanced across intervention groups?
	2.4. [If applicable:] Were there failures in implementing the intervention that could have affected the outcome?
	2.5. [If applicable:] Was there non-adherence to the assigned intervention regimen that could have affected participants’ outcomes?
	2.6. If N/PN/NI to 2.3, or Y/PY/NI to 2.4 or 2.5: Was an appropriate analysis used to estimate the effect of adhering to the intervention?
	Risk of bias judgement
Bias due to missing outcome data	3.1 Were data for this outcome available for all, or nearly all, participants randomized?
	3.2 If N/PN/NI to 3.1: Is there evidence that result was not biased by missing outcome data?
	3.3 If N/PN to 3.2: Could missingness in the outcome depend on its true value?
	3.4 If Y/PY/NI to 3.3: Is it likely that missingness in the outcome depended on its true value?
	Risk of bias judgement
Bias in measurement of the outcome	4.1 Was the method of measuring the outcome inappropriate?
	4.2 Could measurement or ascertainment of the outcome have differed between intervention groups?
	4.3 Were outcome assessors aware of the intervention received by study participants?
	4.4 If Y/PY/NI to 4.3: Could assessment of the outcome have been influenced by knowledge of intervention received?
	4.5 If Y/PY/NI to 4.4: Is it likely that assessment of the outcome was influenced by knowledge of intervention received?
	Risk of bias judgement
Bias in selection of the reported result	5.1 Were the data that produced this result analysed in accordance with a pre-specified analysis plan that was finalized before unblinded outcome data were available for analysis?
	5.2 ... multiple eligible outcome measurements (e.g. scales, definitions, time points) within the outcome domain?
	5.3 ... multiple eligible analyses of the data?
	5.4 Is a result based on data from both periods sought, but unavailable on the basis of carryover having been identified?
	Risk of bias judgement
Overall bias	Risk of bias judgement

## Sheet: Print_format (ITT)
Unique ID		Study ID		Assessor
Ref or Label		Aim	assignment to intervention (the 'intention-to-treat' effect)
Experimental		Comparator		Source
Outcome		Results		Weight
Domain	Signalling question			Response	Comments
Bias arising from the randomization process	1.1 Was the allocation sequence random?
	1.2 Was the allocation sequence concealed until participants were enrolled and assigned to interventions?
	1.3 Did baseline differences between intervention groups suggest a problem with the randomization process?
	Risk of bias judgement
Domain S: Risk of bias arising from period and carryover effects	S.1 Was the number of participants allocated to each of the two sequences equal or nearly equal?
	S.2 If N/PN/NI to S.1: Were period effects accounted for in the analysis?
	S.3 Was there sufficient time for any carryover effects to have disappeared before outcome assessment in the second period?
	Risk of bias judgement
Bias due to deviations from intended interventions	2.1.Were participants aware of their assigned intervention during the trial?
	2.2.Were carers and people delivering the interventions aware of participants' assigned intervention during the trial?
	2.3. If Y/PY/NI to 2.1 or 2.2: Were there deviations from the intended intervention that arose because of the experimental context?
	2.4 If Y/PY to 2.3: Were these deviations likely to have affected the outcome?
	2.5. If Y/PY/NI to 2.4: Were these deviations from intended intervention balanced between groups?
	2.6 Was an appropriate analysis used to estimate the effect of assignment to intervention?
	2.7 If N/PN/NI to 2.6: Was there potential for a substantial impact (on the result) of the failure to analyse participants in the group to which they were randomized?
	Risk of bias judgement
Bias due to missing outcome data	3.1 Were data for this outcome available for all, or nearly all, participants randomized?
	3.2 If N/PN/NI to 3.1: Is there evidence that result was not biased by missing outcome data?
	3.3 If N/PN to 3.2: Could missingness in the outcome depend on its true value?
	3.4 If Y/PY/NI to 3.3: Is it likely that missingness in the outcome depended on its true value?
	Risk of bias judgement
Bias in measurement of the outcome	4.1 Was the method of measuring the outcome inappropriate?
	4.2 Could measurement or ascertainment of the outcome have differed between intervention groups?
	4.3 Were outcome assessors aware of the intervention received by study participants?
	4.4 If Y/PY/NI to 4.3: Could assessment of the outcome have been influenced by knowledge of intervention received?
	4.5 If Y/PY/NI to 4.4: Is it likely that assessment of the outcome was influenced by knowledge of intervention received?
	Risk of bias judgement
Bias in selection of the reported result	5.1 Were the data that produced this result analysed in accordance with a pre-specified analysis plan that was finalized before unblinded outcome data were available for analysis?
	5.2 ... multiple eligible outcome measurements (e.g. scales, definitions, time points) within the outcome domain?
	5.3 ... multiple eligible analyses of the data?
	5.4 Is a result based on data from both periods sought, but unavailable on the basis of carryover having been identified?
	Risk of bias judgement
Overall bias	Risk of bias judgement

## Sheet: Function Tab
	Journal article(s)	NA	Yes		1.1 Was the allocation sequence random?		2.1 Were participants aware of their assigned intervention during each period of the trial?	2.1 Were participants aware of their assigned intervention during each period of the trial?	S.1 Was the number of participants allocated to each of the two sequences equal or nearly equal?	3.1 Were data for this outcome available for all, or nearly all, participants randomized?	Randomized crossover Trials	4.1 Was the method of measuring the outcome inappropriate?	assignment to intervention (the 'intention-to-treat' effect)	5.1 Were the data that produced this result analysed in accordance with a pre-specified analysis plan that was finalized before unblinded outcome data were available for analysis?				occurance of non-protocol interventions
NA	Trial protocol	Favours experimental	No (Please include reasons in the note)	Y	1.2 Was the allocation sequence concealed until participants were enrolled and assigned to interventions?	Low	2.2 Were carers and people delivering the interventions aware of participants' assigned intervention during each period of the trial?	2.2 Were carers and people delivering the interventions aware of participants' assigned intervention during each period of the trial?	S.2 If N/PN/NI to S.1: Were period effects accounted for in the analysis?	3.2 If N/PN/NI to 3.1: Is there evidence that the result was not biased by missing outcome data?		4.2 Could measurement or ascertainment of the outcome have differed between interventions within each sequence?	adhering to intervention (the 'per-protocol' effect)	5.2 ... multiple eligible outcome measurements (e.g. scales, definitions, time points) within the outcome domain?				failures in implementing the intervention that could have affected the outcome
Y	Statistical analysis plan (SAP)	Favours comparator		PY	1.3 Did baseline differences between intervention groups at the start of the first period suggest a problem with the randomization process?	High	2.3 [If applicable:] If Y/PY/NI to 2.1 or 2.2: Were important non-protocol interventions balanced between interventions?	2.3 If Y/PY/NI to 2.1 or 2.2: Were there deviations from the intended intervention that arose because of the trial context?	S.3 Was there sufficient time for any carryover effects to have disappeared before outcome assessment in the second period?	3.3 If N/PN to 3.2 Could missingness in the outcome depend on its true value?		4.3 If N/PN/NI to 4.1 and 4.2: Were outcome assessors aware of the intervention received by study participants?		5.3 ... multiple eligible analyses of the data?				non-adherence to their assigned intervention by trial participants
PY	Non-commercial trial registry record (e.g. ClinicalTrials.gov record)	Towards null		PN		Some concerns	2.4 [If applicable:] Were there failures in implementing the intervention that could have affected the outcome?	2.4 If Y/PY to 2.3: Were these deviations likely to have affected the outcome?		3.4 If Y/PY/NI to 3.3: Is it likely that missingness in the outcome depended on its true value?		4.4 If Y/PY/NI to 4.3: Could assessment of the outcome have been influenced by knowledge of intervention received?		5.4 Is a result based on data from both periods sought, but unavailable on the basis of carryover having been identified?
PN	Company-owned trial registry record (e.g. GSK Clinical Study Register record)	Away from null		N			2.5 [If applicable:] Was there non-adherence to the assigned intervention regimen that could have affected participants’ outcomes?	2.5 If Y/PY/NI to 2.4: Were these deviations from intended intervention balanced between groups?				4.5 If Y/PY/NI to 4.4: Is it likely that assessment of the outcome was influenced by knowledge of intervention received?
N	“Grey literature” (e.g. unpublished thesis)	Unpredictable		NI			2.6 If N/PN/NI to 2.3, or Y/PY/NI to 2.4 or 2.5: Was an appropriate analysis used to estimate the effect of adhering to the intervention?	2.6 Was an appropriate analysis used to estimate the effect of assignment to intervention?
NI	Conference abstract(s) about the trial							2.7 If N/PN/NI to 2.6: Was there potential for a substantial impact (on the result) of the failure to analyse participants in the group to which they were randomized?
	Regulatory document (e.g. Clinical Study Report, Drug Approval Package)
	Research ethics application
	Grant database summary (e.g. NIH RePORTER, Research Councils UK Gateway to Research)
	Personal communication with trialist
	Personal communication with the sponsor
